# Supplementary material for: ﻿Adelphomyia crane flies (Diptera, Limoniidae) of Korea with identification key for all Palaearctic species
Source: Zookeys. 2024 Oct 30;1217:47–78. doi: 10.3897/zookeys.1217.115627 (PMC11541100; doi:10.3897/zookeys.1217.115627)
Supplement: XML Treatment for Adelphomyia [file zookeys.1217.115627-treatment1.xml]

<!DOCTYPE tp:taxon-treatment
  PUBLIC "-//TaxonX//DTD Taxonomic Treatment Publishing DTD v0 20100105//EN" "tax-treatment-NSO.dtd">
<tp:taxon-treatment xmlns:tp="http://www.plazi.org/taxpub"><tp:treatment-meta><kwd-group><label>Taxon classification</label><kwd>
              <named-content content-type="kingdom">Animalia</named-content>
            </kwd><kwd>
              <named-content content-type="order">Diptera</named-content>
            </kwd><kwd>
              <named-content content-type="family">Limoniidae</named-content>
            </kwd></kwd-group><mixed-citation publication-type="journal"><person-group><name><surname>Podenas</surname><given-names>Sigitas</given-names></name><name><surname>Park</surname><given-names>Sun-Jae</given-names></name><name><surname>Bae</surname><given-names>Changhwan</given-names></name></person-group><article-title>﻿<italic><tp:taxon-name><tp:taxon-name-part taxon-name-part-type="genus" reg="Adelphomyia">Adelphomyia</tp:taxon-name-part></tp:taxon-name></italic> crane flies (<tp:taxon-name><tp:taxon-name-part taxon-name-part-type="order">Diptera</tp:taxon-name-part></tp:taxon-name>, <tp:taxon-name><tp:taxon-name-part taxon-name-part-type="family">Limoniidae</tp:taxon-name-part></tp:taxon-name>) of Korea with identification key for all Palaearctic species</article-title><source>Zookeys</source><day>30</day><month>10</month><year>2024</year><volume>1217</volume><fpage>47</fpage><lpage>78</lpage><pub-id pub-id-type="doi">10.3897/zookeys.1217.115627</pub-id></mixed-citation></tp:treatment-meta><tp:nomenclature><label>﻿</label><tp:taxon-name>
            <object-id xmlns:xlink="http://www.w3.org/1999/xlink" content-type="arpha" xlink:type="simple">9756E0BC-10F6-590E-8240-4B0B21DEAFF2</object-id>
            <tp:taxon-name-part taxon-name-part-type="genus" reg="Adelphomyia">Adelphomyia</tp:taxon-name-part>
          </tp:taxon-name><tp:taxon-authority>Bergroth, 1891</tp:taxon-authority><tp:nomenclature-citation-list><tp:nomenclature-citation><tp:taxon-name>
                <tp:taxon-name-part taxon-name-part-type="genus" reg="Adelphomyia">Adelphomyia</tp:taxon-name-part>
              </tp:taxon-name><comment>Bergroth, 1891: 134; <xref ref-type="bibr" rid="B27">Savchenko and Krivolutskaya 1976</xref>: 57; <xref ref-type="bibr" rid="B24">Savchenko 1983</xref>: 49; <xref ref-type="bibr" rid="B25">Savchenko 1986</xref>: 273–275; <xref ref-type="bibr" rid="B26">Savchenko 1989</xref>: 76–79.</comment></tp:nomenclature-citation><tp:nomenclature-citation><tp:taxon-name><tp:taxon-name-part taxon-name-part-type="genus" reg="Limnophila">Limnophila</tp:taxon-name-part> (<tp:taxon-name-part taxon-name-part-type="subgenus" reg="Tricholimnophila">Tricholimnophila</tp:taxon-name-part>)</tp:taxon-name><comment>Alexander, 1928: 476–477.</comment></tp:nomenclature-citation><tp:nomenclature-citation><tp:taxon-name><tp:taxon-name-part taxon-name-part-type="genus" reg="Limnophila">Limnophila</tp:taxon-name-part> (<tp:taxon-name-part taxon-name-part-type="subgenus" reg="Adelphomyia">Adelphomyia</tp:taxon-name-part>)</tp:taxon-name><comment>: <xref ref-type="bibr" rid="B9">Alexander 1938</xref>: 324; <xref ref-type="bibr" rid="B16">Ishida 1959</xref>: 2.</comment></tp:nomenclature-citation></tp:nomenclature-citation-list></tp:nomenclature><tp:treatment-sec sec-type="type species" id="SECID0EWGAC"><title>Type species.</title><p><italic><tp:taxon-name><tp:taxon-name-part taxon-name-part-type="genus" reg="Adelphomyia">Adelphomyia</tp:taxon-name-part><tp:taxon-name-part taxon-name-part-type="species" reg="helvetica">helvetica</tp:taxon-name-part></tp:taxon-name></italic> Bergroth, 1891 (= <italic><tp:taxon-name><tp:taxon-name-part taxon-name-part-type="genus" reg="Adelphomyia"/><tp:taxon-name-part taxon-name-part-type="species" reg="punctum">punctum</tp:taxon-name-part></tp:taxon-name></italic> Meigen, 1818) (West and East Palaearctic).</p></tp:treatment-sec><tp:treatment-sec sec-type="type locality" id="SECID0ERHAC"><title>Type locality.</title><p>Weissenburg, Canton Bern, Switzerland.</p></tp:treatment-sec><tp:treatment-sec sec-type="description" id="SECID0EWHAC"><title>Description.</title><p>Medium-sized crane flies with body length 3.9–8.4 mm and wing length 5.5–8.8 mm. Colouration varies from pale yellow to dark brown or black (Figs <xref ref-type="fig" rid="F8">25</xref>, <xref ref-type="fig" rid="F14">40</xref>, <xref ref-type="fig" rid="F15">44</xref>).</p><p><bold><italic>Head.</italic></bold> Rounded posteriorly. Antenna with 14-segmented flagellum. Flagellomeres slightly elongate or oval, covered with short pubescence, verticils variable, up to 2.5× as long as respective segment.</p><p><bold><italic>Thorax.</italic></bold> Frontal margin of pronotum straight. Mesonotal prescutum with distinct tubercular pits and pseudosutural fovea. Katepisternum bare, without setae. Meron small. Middle and posterior coxae close to each other. Wing (Figs <xref ref-type="fig" rid="F1">1</xref>, <xref ref-type="fig" rid="F2">5</xref>, <xref ref-type="fig" rid="F3">9</xref>, <xref ref-type="fig" rid="F4">12</xref>, <xref ref-type="fig" rid="F5">15</xref>, <xref ref-type="fig" rid="F6">17</xref>, <xref ref-type="fig" rid="F7">22</xref>, <xref ref-type="fig" rid="F8">24</xref>, <xref ref-type="fig" rid="F9">27</xref>, <xref ref-type="fig" rid="F10">29</xref>, <xref ref-type="fig" rid="F11">34</xref>, <xref ref-type="fig" rid="F12">36</xref>, <xref ref-type="fig" rid="F13">38</xref>, <xref ref-type="fig" rid="F14">41</xref>, <xref ref-type="fig" rid="F15">45</xref>) comparatively wide, no pattern or with darkening surrounding only cross-veins except stigma. <italic><tp:taxon-name><tp:taxon-name-part taxon-name-part-type="genus" reg="Arculus">Arculus</tp:taxon-name-part></tp:taxon-name></italic> present, vein <italic>Sc</italic> reaching wing margin slightly before branching point of <italic>Rs</italic>, <italic>sc-r</italic> approximately its own length before tip of <italic>Sc. R<sub>1</sub></italic> elongate, <italic>R<sub>2</sub></italic> 2–3× its own length before tip of <italic>R<sub>1</sub></italic>. Radial sector long, cell <italic>r<sub>3</sub></italic> long with short stem. Cell <italic>m<sub>1</sub></italic> usually long, but sometimes missing completely (e.g., one wing of <italic><tp:taxon-name><tp:taxon-name-part taxon-name-part-type="genus" reg="Adelphomyia">A.</tp:taxon-name-part><tp:taxon-name-part taxon-name-part-type="species" reg="satsumicola">satsumicola</tp:taxon-name-part></tp:taxon-name></italic> (Alexander, 1930) holotype). Discal cell always present, usually elongate. Cross-vein <italic>m-cu</italic> far beyond branching point of <italic>M.</italic> Anal vein reaching wing margin at approximately same level as base of <italic>Rs.</italic> Anal angle wide. Distal wing cells always with macrotrichiae. Frontal tibia with single spur, tibiae of second and third pairs of legs with two spurs each.</p><p><bold><italic>Abdomen.</italic></bold> Tergites with two transverse indentations frontally. Male terminalia approximately as wide as rest abdominal segments. Epandrium (ninth tergum) with two small lobes at the middle of posterior margin. Gonocoxite simple: elongate with no additional lobes, two pairs of elongate, narrow gonostyles. According to <xref ref-type="bibr" rid="B25">Savchenko (1986)</xref> interbases are missing, still the structure is present (Figs <xref ref-type="fig" rid="F2">7</xref>, <xref ref-type="fig" rid="F6">20</xref>, <xref ref-type="fig" rid="F10">32</xref>, <xref ref-type="fig" rid="F14">43</xref>), in addition, <xref ref-type="bibr" rid="B22">Ribeiro (2008)</xref> showed the structure is clearly noticeable in <tp:taxon-name><tp:taxon-name-part taxon-name-part-type="subfamily">Limnophilinae</tp:taxon-name-part></tp:taxon-name>. Aedeagus long, narrow, one pair of elongate parameres, but length varies widely depending on species. Ovipositor (Figs <xref ref-type="fig" rid="F2">8</xref>, <xref ref-type="fig" rid="F6">21</xref>, <xref ref-type="fig" rid="F10">33</xref>, <xref ref-type="fig" rid="F15">46</xref>) with long, narrow cercus and hypogynial valve.</p><p>Twenty-five species of <italic><tp:taxon-name><tp:taxon-name-part taxon-name-part-type="genus" reg="Adelphomyia">Adelphomyia</tp:taxon-name-part></tp:taxon-name></italic> are known worldwide (<xref ref-type="bibr" rid="B20">Oosterbroek 2024</xref>), 13 of them occur in Oriental Region and 12 (one of them with two subspecies) in East Palaearctic. Only <italic><tp:taxon-name><tp:taxon-name-part taxon-name-part-type="genus" reg="Adelphomyia">A.</tp:taxon-name-part><tp:taxon-name-part taxon-name-part-type="species" reg="punctum">punctum</tp:taxon-name-part></tp:taxon-name></italic> (Meigen, 1818) has a wide distribution, occurring in East and West Palaearctic.</p><sec sec-type="﻿List of Palaearctic Adelphomyia species (species from Korean Peninsula marked with asterisk)" id="SECID0EVOAC"><title>﻿List of Palaearctic <italic><tp:taxon-name><tp:taxon-name-part taxon-name-part-type="genus" reg="Adelphomyia">Adelphomyia</tp:taxon-name-part></tp:taxon-name></italic> species (species from Korean Peninsula marked with asterisk)</title><p><italic><tp:taxon-name><tp:taxon-name-part taxon-name-part-type="genus" reg="Adelphomyia">Adelphomyia</tp:taxon-name-part><tp:taxon-name-part taxon-name-part-type="species" reg="acicularis">acicularis</tp:taxon-name-part><tp:taxon-name-part taxon-name-part-type="subspecies" reg="acicularis">acicularis</tp:taxon-name-part></tp:taxon-name></italic> (Alexander, 1954) (Figs <xref ref-type="fig" rid="F1">1–3</xref>)</p><p>*<italic><tp:taxon-name><tp:taxon-name-part taxon-name-part-type="genus" reg="Adelphomyia">Adelphomyia</tp:taxon-name-part><tp:taxon-name-part taxon-name-part-type="species" reg="acicularis">acicularis</tp:taxon-name-part><tp:taxon-name-part taxon-name-part-type="subspecies" reg="bidens">bidens</tp:taxon-name-part></tp:taxon-name></italic> Savchenko, 1983 (Figs <xref ref-type="fig" rid="F2">4–8</xref>)</p><p><italic><tp:taxon-name><tp:taxon-name-part taxon-name-part-type="genus" reg="Adelphomyia">Adelphomyia</tp:taxon-name-part><tp:taxon-name-part taxon-name-part-type="species" reg="biacus">biacus</tp:taxon-name-part></tp:taxon-name></italic> (Alexander, 1954) (Figs <xref ref-type="fig" rid="F3">9–11</xref>)</p><p><italic><tp:taxon-name><tp:taxon-name-part taxon-name-part-type="genus" reg="Adelphomyia">Adelphomyia</tp:taxon-name-part><tp:taxon-name-part taxon-name-part-type="species" reg="breviramus">breviramus</tp:taxon-name-part></tp:taxon-name></italic> (Alexander, 1924) (Figs <xref ref-type="fig" rid="F4">12–14</xref>)</p><p><italic><tp:taxon-name><tp:taxon-name-part taxon-name-part-type="genus" reg="Adelphomyia">Adelphomyia</tp:taxon-name-part><tp:taxon-name-part taxon-name-part-type="species" reg="caesiella">caesiella</tp:taxon-name-part></tp:taxon-name></italic> (Alexander, 1929) (Figs <xref ref-type="fig" rid="F5">15</xref>, <xref ref-type="fig" rid="F5">16</xref>)</p><p>*<italic><tp:taxon-name><tp:taxon-name-part taxon-name-part-type="genus" reg="Adelphomyia">Adelphomyia</tp:taxon-name-part><tp:taxon-name-part taxon-name-part-type="species" reg="flavella">flavella</tp:taxon-name-part></tp:taxon-name></italic> (Alexander, 1920) (Figs <xref ref-type="fig" rid="F6">17–21</xref>)</p><p>(*)<italic><tp:taxon-name><tp:taxon-name-part taxon-name-part-type="genus" reg="Adelphomyia">Adelphomyia</tp:taxon-name-part><tp:taxon-name-part taxon-name-part-type="species" reg="macrotrichiata">macrotrichiata</tp:taxon-name-part></tp:taxon-name></italic> (Alexander, 1923) (record from North Korea based on misidentification) (Figs <xref ref-type="fig" rid="F7">22</xref>, <xref ref-type="fig" rid="F7">23</xref>)</p><p><italic><tp:taxon-name><tp:taxon-name-part taxon-name-part-type="genus" reg="Adelphomyia">Adelphomyia</tp:taxon-name-part><tp:taxon-name-part taxon-name-part-type="species" reg="pilifer">pilifer</tp:taxon-name-part></tp:taxon-name></italic> (Alexander, 1919) (Figs <xref ref-type="fig" rid="F8">24–26</xref>)</p><p><italic><tp:taxon-name><tp:taxon-name-part taxon-name-part-type="genus" reg="Adelphomyia">Adelphomyia</tp:taxon-name-part><tp:taxon-name-part taxon-name-part-type="species" reg="prionolaboides">prionolaboides</tp:taxon-name-part></tp:taxon-name></italic> (Alexander, 1934) (Figs <xref ref-type="fig" rid="F9">27</xref>, <xref ref-type="fig" rid="F9">28</xref>)</p><p>*<italic><tp:taxon-name><tp:taxon-name-part taxon-name-part-type="genus" reg="Adelphomyia">Adelphomyia</tp:taxon-name-part><tp:taxon-name-part taxon-name-part-type="species" reg="punctum">punctum</tp:taxon-name-part></tp:taxon-name></italic> (Meigen, 1818) (Figs <xref ref-type="fig" rid="F10">29–33</xref>)</p><p><italic><tp:taxon-name><tp:taxon-name-part taxon-name-part-type="genus" reg="Adelphomyia">Adelphomyia</tp:taxon-name-part><tp:taxon-name-part taxon-name-part-type="species" reg="saitamae">saitamae</tp:taxon-name-part></tp:taxon-name></italic> (Alexander, 1920) (Figs <xref ref-type="fig" rid="F11">34</xref>, <xref ref-type="fig" rid="F11">35</xref>)</p><p><italic><tp:taxon-name><tp:taxon-name-part taxon-name-part-type="genus" reg="Adelphomyia">Adelphomyia</tp:taxon-name-part><tp:taxon-name-part taxon-name-part-type="species" reg="satsumicola">satsumicola</tp:taxon-name-part></tp:taxon-name></italic> (Alexander, 1930) (Figs <xref ref-type="fig" rid="F12">36</xref>, <xref ref-type="fig" rid="F12">37</xref>)</p><p><italic><tp:taxon-name><tp:taxon-name-part taxon-name-part-type="genus" reg="Adelphomyia">Adelphomyia</tp:taxon-name-part><tp:taxon-name-part taxon-name-part-type="species" reg="simplicistyla">simplicistyla</tp:taxon-name-part></tp:taxon-name></italic> (Alexander, 1940b) (Figs <xref ref-type="fig" rid="F13">38</xref>, <xref ref-type="fig" rid="F13">39</xref>)</p><p>*<italic><tp:taxon-name><tp:taxon-name-part taxon-name-part-type="genus" reg="Adelphomyia">Adelphomyia</tp:taxon-name-part><tp:taxon-name-part taxon-name-part-type="species" reg="jejuana">jejuana</tp:taxon-name-part></tp:taxon-name></italic> Podenas, sp. nov. (Figs <xref ref-type="fig" rid="F14">40</xref>–<xref ref-type="fig" rid="F15">46</xref>)</p><fig id="F1" position="float" orientation="portrait"><object-id xmlns:xlink="http://www.w3.org/1999/xlink" content-type="doi" xlink:type="simple">10.3897/zookeys.1217.115627.figures1-3</object-id><object-id xmlns:xlink="http://www.w3.org/1999/xlink" content-type="arpha" xlink:type="simple">CA0135DC-3679-5226-8E5E-57C7B64B693B</object-id><label>Figures 1–3.</label><caption><p><italic><tp:taxon-name><tp:taxon-name-part taxon-name-part-type="genus" reg="Adelphomyia">Adelphomyia</tp:taxon-name-part><tp:taxon-name-part taxon-name-part-type="species" reg="acicularis">acicularis</tp:taxon-name-part><tp:taxon-name-part taxon-name-part-type="subspecies" reg="acicularis">acicularis</tp:taxon-name-part></tp:taxon-name></italic> (Alexander, 1954), male <bold>1</bold> wing, paratype <bold>2</bold> fragment of antennal flagellum, paratype <bold>3</bold> genitalia, dorsal view, holotype. Abbreviations: <italic>A<sub>1</sub></italic> – first branch of anal vein; aed – aedeagus; an lb – anal lobe; <italic>arc</italic> – arculus; <italic>bm</italic> – basal medial cell; <italic>C</italic> – costal vein; <italic>CuA</italic> – anterior branch of cubital vein; <italic>CuP</italic> – posterior branch of cubital vein; <italic>dm</italic> – discal medial cell; ep – epandrium (ninth tergite); gonx – gonocoxite; <italic>h</italic> – humeral vein; i gonst – inner gonostylus; <italic>M</italic> – medial vein, or media; <italic>M<sub>1</sub></italic> – first branch of media; <italic>M<sub>2</sub></italic> – second branch of media; <italic>M<sub>3</sub></italic> – third branch of media; <italic>M<sub>4</sub></italic> – fourth branch of media; <italic>m-cu</italic> – medial-cubital cross-vein; <italic>m-m</italic> – medial cross-vein; o gonst – outer gonostylus; <italic>R</italic> – radius, or radial vein; <italic>R<sub>1</sub></italic> – anterior branch of radius; <italic>R<sub>2</sub></italic> – second branch of radius; <italic>R<sub>2+3+4</sub></italic> – stem of radial branches <italic>R<sub>2</sub></italic>, <italic>R<sub>3</sub></italic> and <italic>R<sub>4</sub></italic>; <italic>R<sub>3</sub></italic> – lower branch of second branch of radius; <italic>R<sub>4</sub></italic> – upper branch of third branch of radius; <italic>R<sub>5</sub></italic> – lower branch of third branch of radius; <italic>r-m</italic> – radio-medial cross-vein; <italic>Rs</italic> – radial sector; <italic>Sc</italic> – subcostal vein; <italic>sc-r</italic> – subcostal-radial cross-vein.</p></caption><graphic xmlns:xlink="http://www.w3.org/1999/xlink" xlink:href="zookeys-1217-047_article-115627__-g001.jpg" position="float" orientation="portrait" xlink:type="simple" id="oo_1164267.jpg"><uri content-type="original_file" xlink:type="simple">https://binary.pensoft.net/fig/1164267</uri></graphic></fig></sec><sec sec-type="﻿Key to Palaearctic species of the genus Adelphomyia" id="SECID0EMLAE"><title>﻿Key to Palaearctic species of the genus <italic><tp:taxon-name><tp:taxon-name-part taxon-name-part-type="genus" reg="Adelphomyia">Adelphomyia</tp:taxon-name-part></tp:taxon-name></italic></title><table-wrap content-type="key" position="anchor" orientation="portrait"><table id="TID0ECJAC" rules="all"><tbody><tr><td rowspan="1" colspan="1">1</td><td rowspan="1" colspan="1">Main body colour, including thorax and abdomen, dark (dark grey, brown, or black) (Fig. <xref ref-type="fig" rid="F8">25</xref>)</td><td rowspan="1" colspan="1">
                      <bold>2</bold>
                    </td></tr><tr><td rowspan="1" colspan="1">–</td><td rowspan="1" colspan="1">Main body colour, including thorax and abdomen, pale (yellow, brownish yellow or pale brown) (Figs <xref ref-type="fig" rid="F14">40</xref>, <xref ref-type="fig" rid="F15">44</xref>)</td><td rowspan="1" colspan="1">
                      <bold>8</bold>
                    </td></tr><tr><td rowspan="1" colspan="1">2</td><td rowspan="1" colspan="1">Entire mesonotum dull grey or brown</td><td rowspan="1" colspan="1">
                      <bold>3</bold>
                    </td></tr><tr><td rowspan="1" colspan="1">–</td><td rowspan="1" colspan="1">Mesonotum polished black anteriorly</td><td rowspan="1" colspan="1">
                      <bold><italic><tp:taxon-name><tp:taxon-name-part taxon-name-part-type="genus" reg="Adelphomyia">A.</tp:taxon-name-part><tp:taxon-name-part taxon-name-part-type="species" reg="pilifer">pilifer</tp:taxon-name-part></tp:taxon-name></italic> (Alexander, 1919)</bold>
                    </td></tr><tr><td rowspan="1" colspan="1">3</td><td rowspan="1" colspan="1">Dark areas surrounding cross-veins restricted but evident (Figs <xref ref-type="fig" rid="F1">1</xref>, <xref ref-type="fig" rid="F2">5</xref>, <xref ref-type="fig" rid="F5">15</xref>, <xref ref-type="fig" rid="F9">27</xref>)</td><td rowspan="1" colspan="1">
                      <bold>4</bold>
                    </td></tr><tr><td rowspan="1" colspan="1">–</td><td rowspan="1" colspan="1">Dark areas surrounding cross-veins missing (Fig. <xref ref-type="fig" rid="F4">12</xref>) or indistinct (Fig. <xref ref-type="fig" rid="F12">36</xref>)</td><td rowspan="1" colspan="1">
                      <bold>7</bold>
                    </td></tr><tr><td rowspan="1" colspan="1">4</td><td rowspan="1" colspan="1">Head dark grey, thorax dark grey, abdomen brown, femur obscure yellow</td><td rowspan="1" colspan="1">
                      <bold>5</bold>
                    </td></tr><tr><td rowspan="1" colspan="1">–</td><td rowspan="1" colspan="1">Head pale grey, thorax grey or brownish grey with black stripes, abdomen black, femur yellow with widely darkened tip</td><td rowspan="1" colspan="1">
                      <bold>6</bold>
                    </td></tr><tr><td rowspan="1" colspan="1">5</td><td rowspan="1" colspan="1">Medial lobes of epandrium parallel-sided, notch between them U-shaped (Fig. <xref ref-type="fig" rid="F1">3</xref>)</td><td rowspan="1" colspan="1">
                      <bold><italic><tp:taxon-name><tp:taxon-name-part taxon-name-part-type="genus" reg="Adelphomyia">A.</tp:taxon-name-part><tp:taxon-name-part taxon-name-part-type="species" reg="acicularis">acicularis</tp:taxon-name-part><tp:taxon-name-part taxon-name-part-type="subspecies" reg="acicularis">acicularis</tp:taxon-name-part></tp:taxon-name></italic> (Alexander, 1954)</bold>
                    </td></tr><tr><td rowspan="1" colspan="1">–</td><td rowspan="1" colspan="1">Medial lobes of epandrium diverging distally, notch between them V-shaped (Fig. <xref ref-type="fig" rid="F2">6</xref>)</td><td rowspan="1" colspan="1">
                      <bold><italic><tp:taxon-name><tp:taxon-name-part taxon-name-part-type="genus" reg="Adelphomyia">A.</tp:taxon-name-part><tp:taxon-name-part taxon-name-part-type="species" reg="acicularis">acicularis</tp:taxon-name-part><tp:taxon-name-part taxon-name-part-type="subspecies" reg="bidens">bidens</tp:taxon-name-part></tp:taxon-name></italic> Savchenko, 1983</bold>
                    </td></tr><tr><td rowspan="1" colspan="1">6</td><td rowspan="1" colspan="1">Thorax grey, antenna pale brown</td><td rowspan="1" colspan="1">
                      <bold><italic><tp:taxon-name><tp:taxon-name-part taxon-name-part-type="genus" reg="Adelphomyia">A.</tp:taxon-name-part><tp:taxon-name-part taxon-name-part-type="species" reg="caesiella">caesiella</tp:taxon-name-part></tp:taxon-name></italic> (Alexander, 1929)</bold>
                    </td></tr><tr><td rowspan="1" colspan="1">–</td><td rowspan="1" colspan="1">Thorax brownish grey with black stripes, antenna brown to dark brown</td><td rowspan="1" colspan="1">
                      <bold><italic><tp:taxon-name><tp:taxon-name-part taxon-name-part-type="genus" reg="Adelphomyia">A.</tp:taxon-name-part><tp:taxon-name-part taxon-name-part-type="species" reg="prionolaboides">prionolaboides</tp:taxon-name-part></tp:taxon-name></italic> (Alexander, 1934)</bold>
                    </td></tr><tr><td rowspan="1" colspan="1">7</td><td rowspan="1" colspan="1">Thorax reddish brown, abdomen dark brown, femur obscure yellow, head dark grey, antenna pale brown (Fig. <xref ref-type="fig" rid="F4">13</xref>), macrotrichiae covering nearly entire cell <italic>r<sub>3</sub></italic> (Fig. <xref ref-type="fig" rid="F4">12</xref>), medial lobes of epandrium diverging distally, notch between them shallowly U-shaped (Fig. <xref ref-type="fig" rid="F4">14</xref>)</td><td rowspan="1" colspan="1">
                      <bold><italic><tp:taxon-name><tp:taxon-name-part taxon-name-part-type="genus" reg="Adelphomyia">A.</tp:taxon-name-part><tp:taxon-name-part taxon-name-part-type="species" reg="breviramus">breviramus</tp:taxon-name-part></tp:taxon-name></italic> (Alexander, 1924)</bold>
                    </td></tr><tr><td rowspan="1" colspan="1">–</td><td rowspan="1" colspan="1">Thorax grey, abdomen brownish grey, femur yellow with narrowly dark tip, head grey, antenna dark brown, macrotrichiae covering only outer end of cell <italic>r<sub>3</sub></italic> (Fig. <xref ref-type="fig" rid="F12">36</xref>), medial lobes of male epandrium parallel-sided, notch between them widely U-shaped (Fig. <xref ref-type="fig" rid="F12">37</xref>)</td><td rowspan="1" colspan="1">
                      <bold><italic><tp:taxon-name><tp:taxon-name-part taxon-name-part-type="genus" reg="Adelphomyia">A.</tp:taxon-name-part><tp:taxon-name-part taxon-name-part-type="species" reg="satsumicola">satsumicola</tp:taxon-name-part></tp:taxon-name></italic> (Alexander, 1930)</bold>
                    </td></tr><tr><td rowspan="1" colspan="1">8</td><td rowspan="1" colspan="1">Complete body, including thorax, abdomen, head, antennae (Fig. <xref ref-type="fig" rid="F3">10</xref>), legs, and wings (Fig. <xref ref-type="fig" rid="F3">9</xref>), yellow or pale yellow</td><td rowspan="1" colspan="1">
                      <bold><italic><tp:taxon-name><tp:taxon-name-part taxon-name-part-type="genus" reg="Adelphomyia">A.</tp:taxon-name-part><tp:taxon-name-part taxon-name-part-type="species" reg="biacus">biacus</tp:taxon-name-part></tp:taxon-name></italic> (Alexander, 1954)</bold>
                    </td></tr><tr><td rowspan="1" colspan="1">–</td><td rowspan="1" colspan="1">Thorax or abdomen grey or brownish (Figs <xref ref-type="fig" rid="F14">40</xref>, <xref ref-type="fig" rid="F15">44</xref>)</td><td rowspan="1" colspan="1">
                      <bold>9</bold>
                    </td></tr><tr><td rowspan="1" colspan="1">9</td><td rowspan="1" colspan="1">Wing pattern indistinct or missing (Figs <xref ref-type="fig" rid="F6">17</xref>, <xref ref-type="fig" rid="F7">22</xref>, <xref ref-type="fig" rid="F13">38</xref>, <xref ref-type="fig" rid="F14">41</xref>, <xref ref-type="fig" rid="F15">45</xref>)</td><td rowspan="1" colspan="1">
                      <bold>10</bold>
                    </td></tr><tr><td rowspan="1" colspan="1">–</td><td rowspan="1" colspan="1">Wing pattern restricted but evident (Figs <xref ref-type="fig" rid="F10">29</xref>, <xref ref-type="fig" rid="F11">34</xref>)</td><td rowspan="1" colspan="1">
                      <bold>13</bold>
                    </td></tr><tr><td rowspan="1" colspan="1">10</td><td rowspan="1" colspan="1">Thorax brown. Macrotrichiae covering outer ends of cells <italic>r<sub>2</sub></italic> to <italic>m<sub>4</sub></italic> (Fig. <xref ref-type="fig" rid="F13">38</xref>)</td><td rowspan="1" colspan="1">
                      <bold><italic><tp:taxon-name><tp:taxon-name-part taxon-name-part-type="genus" reg="Adelphomyia">A.</tp:taxon-name-part><tp:taxon-name-part taxon-name-part-type="species" reg="simplicistyla">simplicistyla</tp:taxon-name-part></tp:taxon-name></italic> (Alexander, 1940b)</bold>
                    </td></tr><tr><td rowspan="1" colspan="1">–</td><td rowspan="1" colspan="1">Thorax brownish yellow. Macrotrichiae covering nearly entire or only outer ends of cells <italic>r<sub>2</sub></italic> to <italic>m<sub>4</sub></italic> (Figs <xref ref-type="fig" rid="F6">17</xref>, <xref ref-type="fig" rid="F7">22</xref>, <xref ref-type="fig" rid="F14">41</xref>, <xref ref-type="fig" rid="F15">45</xref>)</td><td rowspan="1" colspan="1">
                      <bold>11</bold>
                    </td></tr><tr><td rowspan="1" colspan="1">11</td><td rowspan="1" colspan="1">Abdominal tergites brownish yellow. Notch between medial lobes of male epandrium V-shaped (Figs <xref ref-type="fig" rid="F6">18</xref>, <xref ref-type="fig" rid="F14">42</xref>)</td><td rowspan="1" colspan="1">
                      <bold>12</bold>
                    </td></tr><tr><td rowspan="1" colspan="1">–</td><td rowspan="1" colspan="1">Abdominal tergites brown. Notch between medial lobes of male epandrium U-shaped (Fig. <xref ref-type="fig" rid="F7">23</xref>)</td><td rowspan="1" colspan="1">
                      <bold><italic><tp:taxon-name><tp:taxon-name-part taxon-name-part-type="genus" reg="Adelphomyia">A.</tp:taxon-name-part><tp:taxon-name-part taxon-name-part-type="species" reg="macrotrichiata">macrotrichiata</tp:taxon-name-part></tp:taxon-name></italic> (Alexander, 1923)</bold>
                    </td></tr><tr><td rowspan="1" colspan="1">12</td><td rowspan="1" colspan="1">Head brownish yellow with yellow antennae. Macrotrichiae covering nearly entire cells <italic>r<sub>2</sub></italic> to <italic>m<sub>4</sub></italic> (Fig. <xref ref-type="fig" rid="F6">17</xref>)</td><td rowspan="1" colspan="1">
                      <bold><italic><tp:taxon-name><tp:taxon-name-part taxon-name-part-type="genus" reg="Adelphomyia">A.</tp:taxon-name-part><tp:taxon-name-part taxon-name-part-type="species" reg="flavella">flavella</tp:taxon-name-part></tp:taxon-name></italic> (Alexander, 1920)</bold>
                    </td></tr><tr><td rowspan="1" colspan="1">–</td><td rowspan="1" colspan="1">Head greyish brown with pale brown antennae. Macrotrichiae covering only outer ends of cells <italic>r<sub>2</sub></italic> to <italic>m<sub>4</sub></italic> (Figs <xref ref-type="fig" rid="F14">41</xref>, <xref ref-type="fig" rid="F15">45</xref>)</td><td rowspan="1" colspan="1">
                      <bold><italic><tp:taxon-name><tp:taxon-name-part taxon-name-part-type="genus" reg="Adelphomyia">A.</tp:taxon-name-part><tp:taxon-name-part taxon-name-part-type="species" reg="jejuana">jejuana</tp:taxon-name-part></tp:taxon-name></italic> Podenas, sp. nov.</bold>
                    </td></tr><tr><td rowspan="1" colspan="1">13</td><td rowspan="1" colspan="1">Head brownish yellow, tips of femora not darkened. Medial lobes of male epandrium diverging distally, notch between them V-shaped (Fig. <xref ref-type="fig" rid="F11">35</xref>)</td><td rowspan="1" colspan="1">
                      <bold><italic><tp:taxon-name><tp:taxon-name-part taxon-name-part-type="genus" reg="Adelphomyia">A.</tp:taxon-name-part><tp:taxon-name-part taxon-name-part-type="species" reg="saitamae">saitamae</tp:taxon-name-part></tp:taxon-name></italic> (Alexander, 1920)</bold>
                    </td></tr><tr><td rowspan="1" colspan="1">–</td><td rowspan="1" colspan="1">Head grey, tips of femora narrowly darkened. Medial lobes of male epandrium acute, notch between them narrow, parallel-sided (Fig. <xref ref-type="fig" rid="F10">30</xref>)</td><td rowspan="1" colspan="1">
                      <bold><italic><tp:taxon-name><tp:taxon-name-part taxon-name-part-type="genus" reg="Adelphomyia">A.</tp:taxon-name-part><tp:taxon-name-part taxon-name-part-type="species" reg="punctum">punctum</tp:taxon-name-part></tp:taxon-name></italic> (Meigen, 1818)</bold>
                    </td></tr></tbody></table></table-wrap></sec></tp:treatment-sec><tp:treatment-sec><!--Section generated to contain objects referenced in tp:taxon-treatment.--><fig id="F8" position="float" orientation="portrait"><object-id xmlns:xlink="http://www.w3.org/1999/xlink" content-type="doi" xlink:type="simple">10.3897/zookeys.1217.115627.figures24-26</object-id><object-id xmlns:xlink="http://www.w3.org/1999/xlink" content-type="arpha" xlink:type="simple">0D261118-D3AB-5CDE-B97C-9572119879F8</object-id><label>Figures 24–26.</label><caption><p><italic><tp:taxon-name><tp:taxon-name-part taxon-name-part-type="genus" reg="Adelphomyia">Adelphomyia</tp:taxon-name-part><tp:taxon-name-part taxon-name-part-type="species" reg="pilifer">pilifer</tp:taxon-name-part></tp:taxon-name></italic> (Alexander, 1919), male <bold>24</bold> wing, paratype <bold>25</bold> general view <bold>26</bold> genitalia, dorsal view, paratype.</p></caption><graphic xmlns:xlink="http://www.w3.org/1999/xlink" xlink:href="zookeys-1217-047_article-115627__-g008.jpg" position="float" orientation="portrait" xlink:type="simple" id="oo_1164274.jpg"><uri content-type="original_file" xlink:type="simple">https://binary.pensoft.net/fig/1164274</uri></graphic></fig><fig id="F14" position="float" orientation="portrait"><object-id xmlns:xlink="http://www.w3.org/1999/xlink" content-type="doi" xlink:type="simple">10.3897/zookeys.1217.115627.figures40-43</object-id><object-id xmlns:xlink="http://www.w3.org/1999/xlink" content-type="arpha" xlink:type="simple">C4BFEEED-1552-50A7-ADF5-D1F5FCD28C22</object-id><label>Figures 40–43.</label><caption><p><italic><tp:taxon-name><tp:taxon-name-part taxon-name-part-type="genus" reg="Adelphomyia">Adelphomyia</tp:taxon-name-part><tp:taxon-name-part taxon-name-part-type="species" reg="jejuana">jejuana</tp:taxon-name-part></tp:taxon-name></italic> Podenas, sp. nov., holotype, male <bold>40</bold> general view <bold>41</bold> wing <bold>42</bold> genitalia, dorsal view <bold>43</bold> aedeagal complex, lateral view. Abbreviations: interb – interbase; ppm – posterior part of paramere.</p></caption><graphic xmlns:xlink="http://www.w3.org/1999/xlink" xlink:href="zookeys-1217-047_article-115627__-g014.jpg" position="float" orientation="portrait" xlink:type="simple" id="oo_1164280.jpg"><uri content-type="original_file" xlink:type="simple">https://binary.pensoft.net/fig/1164280</uri></graphic></fig><fig id="F15" position="float" orientation="portrait"><object-id xmlns:xlink="http://www.w3.org/1999/xlink" content-type="doi" xlink:type="simple">10.3897/zookeys.1217.115627.figures44-46</object-id><object-id xmlns:xlink="http://www.w3.org/1999/xlink" content-type="arpha" xlink:type="simple">8B471485-C387-54F9-AF4B-30EBDF623F7E</object-id><label>Figures 44–46.</label><caption><p><italic><tp:taxon-name><tp:taxon-name-part taxon-name-part-type="genus" reg="Adelphomyia">Adelphomyia</tp:taxon-name-part><tp:taxon-name-part taxon-name-part-type="species" reg="jejuana">jejuana</tp:taxon-name-part></tp:taxon-name></italic> Podenas, sp. nov., paratype, female <bold>44</bold> general view <bold>45</bold> wing <bold>46</bold> ovipositor, lateral view.</p></caption><graphic xmlns:xlink="http://www.w3.org/1999/xlink" xlink:href="zookeys-1217-047_article-115627__-g015.jpg" position="float" orientation="portrait" xlink:type="simple" id="oo_1164281.jpg"><uri content-type="original_file" xlink:type="simple">https://binary.pensoft.net/fig/1164281</uri></graphic></fig><fig id="F2" position="float" orientation="portrait"><object-id xmlns:xlink="http://www.w3.org/1999/xlink" content-type="doi" xlink:type="simple">10.3897/zookeys.1217.115627.figures4-8</object-id><object-id xmlns:xlink="http://www.w3.org/1999/xlink" content-type="arpha" xlink:type="simple">6B46C809-2DFD-5AE4-BEAA-7B421BC2BFAA</object-id><label>Figures 4–8.</label><caption><p><italic><tp:taxon-name><tp:taxon-name-part taxon-name-part-type="genus" reg="Adelphomyia">Adelphomyia</tp:taxon-name-part><tp:taxon-name-part taxon-name-part-type="species" reg="acicularis">acicularis</tp:taxon-name-part><tp:taxon-name-part taxon-name-part-type="subspecies" reg="bidens">bidens</tp:taxon-name-part></tp:taxon-name></italic> Savchenko, 1983 <bold>4</bold> male antenna <bold>5</bold> male wing <bold>6</bold> male genitalia, dorsal view <bold>7</bold> aedeagal complex, lateral view <bold>8</bold> ovipositor, lateral view. Abbreviations: aed – aedeagus; app – anterior part of paramere; cerc – cercus; flg – flagellum; hyp vlv – hypogynial valve ; interb – interbase; ped – pedicel; ppm – posterior part of paramere; scp – scape; spmth – spermatheca; st – sternite; tg – tergite.</p></caption><graphic xmlns:xlink="http://www.w3.org/1999/xlink" xlink:href="zookeys-1217-047_article-115627__-g002.jpg" position="float" orientation="portrait" xlink:type="simple" id="oo_1164268.jpg"><uri content-type="original_file" xlink:type="simple">https://binary.pensoft.net/fig/1164268</uri></graphic></fig><fig id="F3" position="float" orientation="portrait"><object-id xmlns:xlink="http://www.w3.org/1999/xlink" content-type="doi" xlink:type="simple">10.3897/zookeys.1217.115627.figures9-11</object-id><object-id xmlns:xlink="http://www.w3.org/1999/xlink" content-type="arpha" xlink:type="simple">90DD900E-AE84-5EE1-810A-51A6BE36DB24</object-id><label>Figures 9–11.</label><caption><p><italic><tp:taxon-name><tp:taxon-name-part taxon-name-part-type="genus" reg="Adelphomyia">Adelphomyia</tp:taxon-name-part><tp:taxon-name-part taxon-name-part-type="species" reg="biacus">biacus</tp:taxon-name-part></tp:taxon-name></italic> (Alexander, 1954), male, holotype <bold>9</bold> wing <bold>10</bold> antenna <bold>11</bold> genitalia, dorsal view.</p></caption><graphic xmlns:xlink="http://www.w3.org/1999/xlink" xlink:href="zookeys-1217-047_article-115627__-g003.jpg" position="float" orientation="portrait" xlink:type="simple" id="oo_1164269.jpg"><uri content-type="original_file" xlink:type="simple">https://binary.pensoft.net/fig/1164269</uri></graphic></fig><fig id="F4" position="float" orientation="portrait"><object-id xmlns:xlink="http://www.w3.org/1999/xlink" content-type="doi" xlink:type="simple">10.3897/zookeys.1217.115627.figures12-14</object-id><object-id xmlns:xlink="http://www.w3.org/1999/xlink" content-type="arpha" xlink:type="simple">E0B5719E-8BC8-5162-9CD4-4AEEEDB749DF</object-id><label>Figures 12–14.</label><caption><p><italic><tp:taxon-name><tp:taxon-name-part taxon-name-part-type="genus" reg="Adelphomyia">Adelphomyia</tp:taxon-name-part><tp:taxon-name-part taxon-name-part-type="species" reg="breviramus">breviramus</tp:taxon-name-part></tp:taxon-name></italic> (Alexander, 1924), male <bold>12</bold> wing, holotype <bold>13</bold> head, dorsal view <bold>14</bold> genitalia, dorsal view, holotype.</p></caption><graphic xmlns:xlink="http://www.w3.org/1999/xlink" xlink:href="zookeys-1217-047_article-115627__-g004.jpg" position="float" orientation="portrait" xlink:type="simple" id="oo_1164270.jpg"><uri content-type="original_file" xlink:type="simple">https://binary.pensoft.net/fig/1164270</uri></graphic></fig><fig id="F5" position="float" orientation="portrait"><object-id xmlns:xlink="http://www.w3.org/1999/xlink" content-type="doi" xlink:type="simple">10.3897/zookeys.1217.115627.figures15-16</object-id><object-id xmlns:xlink="http://www.w3.org/1999/xlink" content-type="arpha" xlink:type="simple">60F18BED-E438-5F33-B7DF-91B27226155E</object-id><label>Figures 15, 16.</label><caption><p><italic><tp:taxon-name><tp:taxon-name-part taxon-name-part-type="genus" reg="Adelphomyia">Adelphomyia</tp:taxon-name-part><tp:taxon-name-part taxon-name-part-type="species" reg="caesiella">caesiella</tp:taxon-name-part></tp:taxon-name></italic> (Alexander, 1929), male <bold>15</bold> wing <bold>16</bold> genitalia, dorsal view.</p></caption><graphic xmlns:xlink="http://www.w3.org/1999/xlink" xlink:href="zookeys-1217-047_article-115627__-g005.jpg" position="float" orientation="portrait" xlink:type="simple" id="oo_1164271.jpg"><uri content-type="original_file" xlink:type="simple">https://binary.pensoft.net/fig/1164271</uri></graphic></fig><fig id="F6" position="float" orientation="portrait"><object-id xmlns:xlink="http://www.w3.org/1999/xlink" content-type="doi" xlink:type="simple">10.3897/zookeys.1217.115627.figures17-21</object-id><object-id xmlns:xlink="http://www.w3.org/1999/xlink" content-type="arpha" xlink:type="simple">9DCFC2D3-9C2C-50E8-85E8-F6AAA4DAB57D</object-id><label>Figures 17–21.</label><caption><p><italic><tp:taxon-name><tp:taxon-name-part taxon-name-part-type="genus" reg="Adelphomyia">Adelphomyia</tp:taxon-name-part><tp:taxon-name-part taxon-name-part-type="species" reg="flavella">flavella</tp:taxon-name-part></tp:taxon-name></italic> (Alexander, 1920) <bold>17</bold> male wing <bold>18</bold> male genitalia, dorsal view <bold>19</bold> male genitalia, ventral view <bold>20</bold> aedeagal complex, lateral view <bold>21</bold> ovipositor, lateral view.</p></caption><graphic xmlns:xlink="http://www.w3.org/1999/xlink" xlink:href="zookeys-1217-047_article-115627__-g006.jpg" position="float" orientation="portrait" xlink:type="simple" id="oo_1164272.jpg"><uri content-type="original_file" xlink:type="simple">https://binary.pensoft.net/fig/1164272</uri></graphic></fig><fig id="F7" position="float" orientation="portrait"><object-id xmlns:xlink="http://www.w3.org/1999/xlink" content-type="doi" xlink:type="simple">10.3897/zookeys.1217.115627.figures22-23</object-id><object-id xmlns:xlink="http://www.w3.org/1999/xlink" content-type="arpha" xlink:type="simple">D433EA35-236D-5DD3-9186-E7EAD587440B</object-id><label>Figures 22, 23.</label><caption><p><italic><tp:taxon-name><tp:taxon-name-part taxon-name-part-type="genus" reg="Adelphomyia">Adelphomyia</tp:taxon-name-part><tp:taxon-name-part taxon-name-part-type="species" reg="macrotrichiata">macrotrichiata</tp:taxon-name-part></tp:taxon-name></italic> (Alexander, 1923), male, holotype <bold>22</bold> wing <bold>23</bold> genitalia, dorsal view.</p></caption><graphic xmlns:xlink="http://www.w3.org/1999/xlink" xlink:href="zookeys-1217-047_article-115627__-g007.jpg" position="float" orientation="portrait" xlink:type="simple" id="oo_1164273.jpg"><uri content-type="original_file" xlink:type="simple">https://binary.pensoft.net/fig/1164273</uri></graphic></fig><fig id="F9" position="float" orientation="portrait"><object-id xmlns:xlink="http://www.w3.org/1999/xlink" content-type="doi" xlink:type="simple">10.3897/zookeys.1217.115627.figures27-28</object-id><object-id xmlns:xlink="http://www.w3.org/1999/xlink" content-type="arpha" xlink:type="simple">DDD03681-0445-5D11-A464-D0386AA0F79F</object-id><label>Figures 27, 28.</label><caption><p><italic><tp:taxon-name><tp:taxon-name-part taxon-name-part-type="genus" reg="Adelphomyia">Adelphomyia</tp:taxon-name-part><tp:taxon-name-part taxon-name-part-type="species" reg="prionolaboides">prionolaboides</tp:taxon-name-part></tp:taxon-name></italic> (Alexander, 1934), male <bold>27</bold> wing <bold>28</bold> genitalia, dorsal view. Abbreviation: interb – interbases.</p></caption><graphic xmlns:xlink="http://www.w3.org/1999/xlink" xlink:href="zookeys-1217-047_article-115627__-g009.jpg" position="float" orientation="portrait" xlink:type="simple" id="oo_1164275.jpg"><uri content-type="original_file" xlink:type="simple">https://binary.pensoft.net/fig/1164275</uri></graphic></fig><fig id="F10" position="float" orientation="portrait"><object-id xmlns:xlink="http://www.w3.org/1999/xlink" content-type="doi" xlink:type="simple">10.3897/zookeys.1217.115627.figures29-33</object-id><object-id xmlns:xlink="http://www.w3.org/1999/xlink" content-type="arpha" xlink:type="simple">32B8CAFE-5F36-58FB-A984-7863E01330E9</object-id><label>Figures 29–33.</label><caption><p><italic><tp:taxon-name><tp:taxon-name-part taxon-name-part-type="genus" reg="Adelphomyia">Adelphomyia</tp:taxon-name-part><tp:taxon-name-part taxon-name-part-type="species" reg="punctum">punctum</tp:taxon-name-part></tp:taxon-name></italic> (Meigen, 1818) <bold>29</bold> male wing <bold>30</bold> male genitalia, dorsal view <bold>31</bold> male genitalia, ventral view <bold>32</bold> aedeagal complex, lateral view <bold>33</bold> ovipositor, lateral view.</p></caption><graphic xmlns:xlink="http://www.w3.org/1999/xlink" xlink:href="zookeys-1217-047_article-115627__-g010.jpg" position="float" orientation="portrait" xlink:type="simple" id="oo_1164276.jpg"><uri content-type="original_file" xlink:type="simple">https://binary.pensoft.net/fig/1164276</uri></graphic></fig><fig id="F11" position="float" orientation="portrait"><object-id xmlns:xlink="http://www.w3.org/1999/xlink" content-type="doi" xlink:type="simple">10.3897/zookeys.1217.115627.figures34-35</object-id><object-id xmlns:xlink="http://www.w3.org/1999/xlink" content-type="arpha" xlink:type="simple">B764BB92-8EA9-5A6A-BBD9-51C0F6D6AF91</object-id><label>Figures 34, 35.</label><caption><p><italic><tp:taxon-name><tp:taxon-name-part taxon-name-part-type="genus" reg="Adelphomyia">Adelphomyia</tp:taxon-name-part><tp:taxon-name-part taxon-name-part-type="species" reg="saitamae">saitamae</tp:taxon-name-part></tp:taxon-name></italic> (Alexander, 1920), male <bold>34</bold> wing <bold>35</bold> genitalia, dorsal view.</p></caption><graphic xmlns:xlink="http://www.w3.org/1999/xlink" xlink:href="zookeys-1217-047_article-115627__-g011.jpg" position="float" orientation="portrait" xlink:type="simple" id="oo_1164277.jpg"><uri content-type="original_file" xlink:type="simple">https://binary.pensoft.net/fig/1164277</uri></graphic></fig><fig id="F12" position="float" orientation="portrait"><object-id xmlns:xlink="http://www.w3.org/1999/xlink" content-type="doi" xlink:type="simple">10.3897/zookeys.1217.115627.figures36-37</object-id><object-id xmlns:xlink="http://www.w3.org/1999/xlink" content-type="arpha" xlink:type="simple">0CD206C6-2011-5231-8142-D06CD61A6B8A</object-id><label>Figures 36, 37.</label><caption><p><italic><tp:taxon-name><tp:taxon-name-part taxon-name-part-type="genus" reg="Adelphomyia">Adelphomyia</tp:taxon-name-part><tp:taxon-name-part taxon-name-part-type="species" reg="satsumicola">satsumicola</tp:taxon-name-part></tp:taxon-name></italic> (Alexander, 1930), male, holotype <bold>36</bold> wing <bold>37</bold> genitalia, dorsal view.</p></caption><graphic xmlns:xlink="http://www.w3.org/1999/xlink" xlink:href="zookeys-1217-047_article-115627__-g012.jpg" position="float" orientation="portrait" xlink:type="simple" id="oo_1164278.jpg"><uri content-type="original_file" xlink:type="simple">https://binary.pensoft.net/fig/1164278</uri></graphic></fig><fig id="F13" position="float" orientation="portrait"><object-id xmlns:xlink="http://www.w3.org/1999/xlink" content-type="doi" xlink:type="simple">10.3897/zookeys.1217.115627.figures38-39</object-id><object-id xmlns:xlink="http://www.w3.org/1999/xlink" content-type="arpha" xlink:type="simple">2038E250-5D0F-503A-B4C3-F81C084951E1</object-id><label>Figures 38, 39.</label><caption><p><italic><tp:taxon-name><tp:taxon-name-part taxon-name-part-type="genus" reg="Adelphomyia">Adelphomyia</tp:taxon-name-part><tp:taxon-name-part taxon-name-part-type="species" reg="simplicistyla">simplicistyla</tp:taxon-name-part></tp:taxon-name></italic> (Alexander, 1940b), male, holotype <bold>38</bold> wing <bold>39</bold> genitalia, dorsal view.</p></caption><graphic xmlns:xlink="http://www.w3.org/1999/xlink" xlink:href="zookeys-1217-047_article-115627__-g013.jpg" position="float" orientation="portrait" xlink:type="simple" id="oo_1164279.jpg"><uri content-type="original_file" xlink:type="simple">https://binary.pensoft.net/fig/1164279</uri></graphic></fig></tp:treatment-sec><ref-list><ref id="B27"><mixed-citation xmlns:xlink="http://www.w3.org/1999/xlink" xlink:type="simple"><person-group><name name-style="western"><surname>Savchenko</surname><given-names>EN</given-names></name><name name-style="western"><surname>Krivolutskaya</surname><given-names>GO</given-names></name></person-group> (<year>1976</year>) <source><tp:taxon-name><tp:taxon-name-part taxon-name-part-type="family">Limoniidae</tp:taxon-name-part></tp:taxon-name> of the south Kuril Islands and south Sakhalin. Akademiya Nauk Ukrainskoy SSR, I. I.</source><publisher-name>Schmalhausen Institute of Zoology of Academy of Sciences of Ukraine</publisher-name>, <publisher-loc>Naukova Dumka, Kiev</publisher-loc>, <size units="page">160 pp</size>. [in Russian]</mixed-citation></ref><ref id="B24"><mixed-citation xmlns:xlink="http://www.w3.org/1999/xlink" xlink:type="simple"><person-group><name name-style="western"><surname>Savchenko</surname><given-names>EN</given-names></name></person-group> (<year>1983</year>) <source><tp:taxon-name><tp:taxon-name-part taxon-name-part-type="family">Limoniidae</tp:taxon-name-part></tp:taxon-name> of South Primorye. Akademiya Nauk Ukrainskoy SSR, I. I.</source><publisher-name>Schmalhausen Institute of Zoology of Academy of Sciences of Ukraine</publisher-name>, <publisher-loc>Naukova Dumka, Kiev</publisher-loc>, <size units="page">156 pp</size>. [in Russian]</mixed-citation></ref><ref id="B25"><mixed-citation xmlns:xlink="http://www.w3.org/1999/xlink" xlink:type="simple"><person-group><name name-style="western"><surname>Savchenko</surname><given-names>EN</given-names></name></person-group> (<year>1986</year>) Short-palped crane flies. (General description, subfamilies <tp:taxon-name><tp:taxon-name-part taxon-name-part-type="subfamily">Pediciinae</tp:taxon-name-part></tp:taxon-name> and <tp:taxon-name><tp:taxon-name-part taxon-name-part-type="subfamily">Hexatominae</tp:taxon-name-part></tp:taxon-name>). Fauna Ukrainy. Akademiya Nauk Ukrainskoy SSR, I. I. Schmalhausen Institute of Zoology of Academy of Sciences of Ukraine, Naukova Dumka, Kiev 14(2): 380 pp. [in Russian]</mixed-citation></ref><ref id="B26"><mixed-citation xmlns:xlink="http://www.w3.org/1999/xlink" xlink:type="simple"><person-group><name name-style="western"><surname>Savchenko</surname><given-names>EN</given-names></name></person-group> (<year>1989</year>) <source><tp:taxon-name><tp:taxon-name-part taxon-name-part-type="family">Limoniidae</tp:taxon-name-part></tp:taxon-name> fauna of the USSR. Determination tables of superspecies taxa with catalogue survey of species. Akadimiya Nauk Ukrainian SSR, I. I.</source><publisher-name>Schmalhausen Institute of Zoology of Academy of Sciences of Ukraine</publisher-name>, <publisher-loc>Naukova Dumka, Kiev</publisher-loc>, <size units="page">377 pp</size>. [in Russian]</mixed-citation></ref><ref id="B9"><mixed-citation xmlns:xlink="http://www.w3.org/1999/xlink" xlink:type="simple"><person-group><name name-style="western"><surname>Alexander</surname><given-names>CP</given-names></name></person-group> (<year>1938</year>) <article-title>New or little-known <tp:taxon-name><tp:taxon-name-part taxon-name-part-type="family">Tipulidae</tp:taxon-name-part></tp:taxon-name> from eastern Asia (<tp:taxon-name><tp:taxon-name-part taxon-name-part-type="order">Diptera</tp:taxon-name-part></tp:taxon-name>). XXXVIII.</article-title><source>Philippine Journal of Science</source><volume>66</volume>: <fpage>309</fpage>–<lpage>342</lpage>.</mixed-citation></ref><ref id="B16"><mixed-citation xmlns:xlink="http://www.w3.org/1999/xlink" xlink:type="simple"><person-group><name name-style="western"><surname>Ishida</surname><given-names>H</given-names></name></person-group> (<year>1959</year>) <article-title>The catalogue of the Japanese <tp:taxon-name><tp:taxon-name-part taxon-name-part-type="family">Tipulidae</tp:taxon-name-part></tp:taxon-name>, with the keys to the genera and subgenera (<tp:taxon-name><tp:taxon-name-part taxon-name-part-type="order">Diptera</tp:taxon-name-part></tp:taxon-name>). V. <tp:taxon-name><tp:taxon-name-part taxon-name-part-type="subfamily">Limoniinae</tp:taxon-name-part></tp:taxon-name>, Tribe <tp:taxon-name><tp:taxon-name-part taxon-name-part-type="tribe">Hexatomini</tp:taxon-name-part></tp:taxon-name>. Science Report of the Hyogo University of Agriculture, Serie.</article-title><source>Nature and Science</source><volume>4</volume>(<issue>1</issue>): <fpage>3</fpage>–<lpage>11</lpage>.</mixed-citation></ref><ref id="B22"><mixed-citation xmlns:xlink="http://www.w3.org/1999/xlink" xlink:type="simple"><person-group><name name-style="western"><surname>Ribeiro</surname><given-names>GC</given-names></name></person-group> (<year>2008</year>) <article-title>Phylogeny of the <tp:taxon-name><tp:taxon-name-part taxon-name-part-type="subfamily">Limnophilinae</tp:taxon-name-part></tp:taxon-name> (<tp:taxon-name><tp:taxon-name-part taxon-name-part-type="family">Limoniidae</tp:taxon-name-part></tp:taxon-name>) and early evolution of the <tp:taxon-name><tp:taxon-name-part taxon-name-part-type="infraorder">Tipulomorpha</tp:taxon-name-part></tp:taxon-name> (<tp:taxon-name><tp:taxon-name-part taxon-name-part-type="order">Diptera</tp:taxon-name-part></tp:taxon-name>).</article-title><source>Invertebrate Systematics</source><volume>22</volume>(<issue>6</issue>): <fpage>627</fpage>–<lpage>694</lpage>. <ext-link xlink:href="10.1071/IS08017" ext-link-type="doi" xlink:type="simple">https://doi.org/10.1071/IS08017</ext-link></mixed-citation></ref><ref id="B20"><mixed-citation xmlns:xlink="http://www.w3.org/1999/xlink" xlink:type="simple"><person-group><name name-style="western"><surname>Oosterbroek</surname><given-names>P</given-names></name></person-group> (<year>2024</year>) Catalogue of the Craneflies of the World (CCW). <ext-link xlink:href="https://ccw.naturalis.nl/index.php" ext-link-type="uri" xlink:type="simple">https://ccw.naturalis.nl/index.php</ext-link> [last update 23 Mar. 2024]</mixed-citation></ref></ref-list></tp:taxon-treatment>
