# Supplementary material for: ﻿Adelphomyia crane flies (Diptera, Limoniidae) of Korea with identification key for all Palaearctic species
Source: Zookeys. 2024 Oct 30;1217:47–78. doi: 10.3897/zookeys.1217.115627 (PMC11541100; doi:10.3897/zookeys.1217.115627)
Supplement: XML Treatment for Adelphomyia acicularis bidens [file zookeys.1217.115627-treatment2.xml]

<!DOCTYPE tp:taxon-treatment
  PUBLIC "-//TaxonX//DTD Taxonomic Treatment Publishing DTD v0 20100105//EN" "tax-treatment-NSO.dtd">
<tp:taxon-treatment xmlns:tp="http://www.plazi.org/taxpub"><tp:treatment-meta><kwd-group><label>Taxon classification</label><kwd>
              <named-content content-type="kingdom">Animalia</named-content>
            </kwd><kwd>
              <named-content content-type="order">Diptera</named-content>
            </kwd><kwd>
              <named-content content-type="family">Limoniidae</named-content>
            </kwd></kwd-group><mixed-citation publication-type="journal"><person-group><name><surname>Podenas</surname><given-names>Sigitas</given-names></name><name><surname>Park</surname><given-names>Sun-Jae</given-names></name><name><surname>Bae</surname><given-names>Changhwan</given-names></name></person-group><article-title>﻿<italic><tp:taxon-name><tp:taxon-name-part taxon-name-part-type="genus" reg="Adelphomyia">Adelphomyia</tp:taxon-name-part></tp:taxon-name></italic> crane flies (<tp:taxon-name><tp:taxon-name-part taxon-name-part-type="order">Diptera</tp:taxon-name-part></tp:taxon-name>, <tp:taxon-name><tp:taxon-name-part taxon-name-part-type="family">Limoniidae</tp:taxon-name-part></tp:taxon-name>) of Korea with identification key for all Palaearctic species</article-title><source>Zookeys</source><day>30</day><month>10</month><year>2024</year><volume>1217</volume><fpage>47</fpage><lpage>78</lpage><pub-id pub-id-type="doi">10.3897/zookeys.1217.115627</pub-id></mixed-citation></tp:treatment-meta><tp:nomenclature><label>﻿</label><tp:taxon-name>
            <object-id xmlns:xlink="http://www.w3.org/1999/xlink" content-type="arpha" xlink:type="simple">C9DF43B8-FDFB-52F4-9CC7-0D8F306B499F</object-id>
            <tp:taxon-name-part taxon-name-part-type="genus" reg="Adelphomyia">Adelphomyia</tp:taxon-name-part>
            <tp:taxon-name-part taxon-name-part-type="species" reg="acicularis">acicularis</tp:taxon-name-part>
            <tp:taxon-name-part taxon-name-part-type="subspecies" reg="bidens">bidens</tp:taxon-name-part>
          </tp:taxon-name><tp:taxon-authority>Savchenko, 1983</tp:taxon-authority><xref ref-type="fig" rid="F2">Figs 4–8</xref><tp:nomenclature-citation-list><tp:nomenclature-citation><tp:taxon-name>
                <tp:taxon-name-part taxon-name-part-type="genus" reg="Adelphomyia">Adelphomyia</tp:taxon-name-part>
                <tp:taxon-name-part taxon-name-part-type="species" reg="acicularis">acicularis</tp:taxon-name-part>
                <tp:taxon-name-part taxon-name-part-type="subspecies" reg="bidens">bidens</tp:taxon-name-part>
              </tp:taxon-name><comment>Savchenko, 1983: 53.</comment></tp:nomenclature-citation></tp:nomenclature-citation-list></tp:nomenclature><tp:treatment-sec sec-type="material" id="SECID0E4EAG"><title>Examined material.</title><p>(Fig. <xref ref-type="fig" rid="F16">47</xref>) <bold>North Korea</bold> • 2 ♂ (pinned); Ompo; alt. 122 m; 29 May 1938; A. M. Yankovsky leg.; <named-content xmlns:xlink="http://www.w3.org/1999/xlink" content-type="dwc:institutional_code" xlink:title="National Museum of Natural History, Smithsonian Institution, Washington, DC, USA" xlink:href="http://grbio.org/institution/smithsonian-institution-national-museum-natural-history-0" xlink:type="simple">USNM</named-content> • 3 ♂ (pinned); Seren Mts.; alt. 1067 m; 22 June 1938; A. M. Yankovsky leg.; <named-content xmlns:xlink="http://www.w3.org/1999/xlink" content-type="dwc:institutional_code" xlink:title="National Museum of Natural History, Smithsonian Institution, Washington, DC, USA" xlink:href="http://grbio.org/institution/smithsonian-institution-national-museum-natural-history-0" xlink:type="simple">USNM</named-content>; <bold>South Korea</bold> • 1 ♂ (in ethanol); Gangwon-do, Pyeongchang-gun, Daegwallyeong-myeon, Yongsan-ri, Mt. Balwangsan; 19 July 2008; J. D. Yeo, M. J. Jeon and K. G. Kim leg.; Malaise trap; <named-content xmlns:xlink="http://www.w3.org/1999/xlink" content-type="dwc:institutional_code" xlink:title="National Institute of Biological Resources" xlink:href="http://grbio.org/institution/national-institute-biological-resources" xlink:type="simple">NIBR</named-content> • 1 ♀ (in ethanol); Gangwon-do, Jeongseon-gun, Imgye-myeon, Dojeon-ri; <named-content xmlns:xlink="http://www.w3.org/1999/xlink" content-type="dwc:verbatimCoordinates" xlink:type="simple"><named-content content-type="geo-json" specific-use="{&#34;type&#34;:&#34;Point&#34;,&#34;coordinates&#34;:[128.902780,37.535830]}" id="NCID0EMGAG" xlink:type="simple">37.53583°N, 128.90278°E</named-content></named-content>; alt. 762 m; 24 May – 23 June 2011; H.-W. Byun et al. leg.; Malaise trap; <named-content xmlns:xlink="http://www.w3.org/1999/xlink" content-type="dwc:institutional_code" xlink:title="National Institute of Biological Resources" xlink:href="http://grbio.org/institution/national-institute-biological-resources" xlink:type="simple">NIBR</named-content> • 1 ♂ (in ethanol); Gyeongsangnam-do, Hadong-gun, Hwagae-myeon, Beomwang-ri; <named-content xmlns:xlink="http://www.w3.org/1999/xlink" content-type="dwc:verbatimCoordinates" xlink:type="simple"><named-content content-type="geo-json" specific-use="{&#34;type&#34;:&#34;Point&#34;,&#34;coordinates&#34;:[127.611210,35.273600]}" id="NCID0EYGAG" xlink:type="simple">35.27360°N, 127.61121°E</named-content></named-content>; alt. 369 m; 8 May 2013 (2); S. Podenas leg.; <named-content xmlns:xlink="http://www.w3.org/1999/xlink" content-type="dwc:institutional_code" xlink:title="National Institute of Biological Resources" xlink:href="http://grbio.org/institution/national-institute-biological-resources" xlink:type="simple">NIBR</named-content> • 1 ♂ (in ethanol); Jeollanam-do, Gurye-gun, Toji-myeon, Naedong-ri; <named-content xmlns:xlink="http://www.w3.org/1999/xlink" content-type="dwc:verbatimCoordinates" xlink:type="simple"><named-content content-type="geo-json" specific-use="{&#34;type&#34;:&#34;Point&#34;,&#34;coordinates&#34;:[127.581280,35.265800]}" id="NCID0EEHAG" xlink:type="simple">35.26580°N, 127.58128°E</named-content></named-content>; alt. 378 m; 10 May 2013; S. Podenas leg.; <named-content xmlns:xlink="http://www.w3.org/1999/xlink" content-type="dwc:institutional_code" xlink:title="National Institute of Biological Resources" xlink:href="http://grbio.org/institution/national-institute-biological-resources" xlink:type="simple">NIBR</named-content> • 1 ♂ (in ethanol); Jeollanam-do, Gurye-gun, Toji-myeon, Naedong-ri; <named-content xmlns:xlink="http://www.w3.org/1999/xlink" content-type="dwc:verbatimCoordinates" xlink:type="simple"><named-content content-type="geo-json" specific-use="{&#34;type&#34;:&#34;Point&#34;,&#34;coordinates&#34;:[127.581280,35.265800]}" id="NCID0EQHAG" xlink:type="simple">35.26580°N, 127.58128°E</named-content></named-content>; alt. 378 m; 11 May 2013; S. Podenas leg.; at light; <named-content xmlns:xlink="http://www.w3.org/1999/xlink" content-type="dwc:institutional_code" xlink:title="National Institute of Biological Resources" xlink:href="http://grbio.org/institution/national-institute-biological-resources" xlink:type="simple">NIBR</named-content> • 1 ♂ (pinned); Jeollanam-do, Gurye-gun, Toji-myeon, Naeseo-ri, Piagol valley; <named-content xmlns:xlink="http://www.w3.org/1999/xlink" content-type="dwc:verbatimCoordinates" xlink:type="simple"><named-content content-type="geo-json" specific-use="{&#34;type&#34;:&#34;Point&#34;,&#34;coordinates&#34;:[127.582080,35.258250]}" id="NCID0E3HAG" xlink:type="simple">35.25825°N, 127.58208°E</named-content></named-content>; alt. 310 m; 26 April 2015 (2); S. Podenas leg.; <named-content xmlns:xlink="http://www.w3.org/1999/xlink" content-type="dwc:institutional_code" xlink:title="National Institute of Biological Resources" xlink:href="http://grbio.org/institution/national-institute-biological-resources" xlink:type="simple">NIBR</named-content> • 2 ♂ (in ethanol); Jeollanam-do, Gurye-gun, Toji-myeon, Naeseo-ri, Jirisan National Park, Piagol valley; <named-content xmlns:xlink="http://www.w3.org/1999/xlink" content-type="dwc:verbatimCoordinates" xlink:type="simple"><named-content content-type="geo-json" specific-use="{&#34;type&#34;:&#34;Point&#34;,&#34;coordinates&#34;:[127.563780,35.274480]}" id="NCID0EIIAG" xlink:type="simple">35.27448°N, 127.56378°E</named-content></named-content>; alt. 593 m; 1 May 2015 (1); S. Podenas leg.; at light; <named-content xmlns:xlink="http://www.w3.org/1999/xlink" content-type="dwc:institutional_code" xlink:title="National Institute of Biological Resources" xlink:href="http://grbio.org/institution/national-institute-biological-resources" xlink:type="simple">NIBR</named-content> • 1 ♂ (pinned); Jeollanam-do, Gurye-gun, Toji-myeon, Naeseo-ri, Jirisan National Park, Piagol valley; <named-content xmlns:xlink="http://www.w3.org/1999/xlink" content-type="dwc:verbatimCoordinates" xlink:type="simple"><named-content content-type="geo-json" specific-use="{&#34;type&#34;:&#34;Point&#34;,&#34;coordinates&#34;:[127.571460,35.271770]}" id="NCID0EUIAG" xlink:type="simple">35.27177°N, 127.57146°E</named-content></named-content>; alt. 490 m; 2 May 2015 (1); S. Podenas leg.; <named-content xmlns:xlink="http://www.w3.org/1999/xlink" content-type="dwc:institutional_code" xlink:title="National Institute of Biological Resources" xlink:href="http://grbio.org/institution/national-institute-biological-resources" xlink:type="simple">NIBR</named-content> • 2 ♂ (in ethanol); Jeollanam-do, Gurye-gun, Toji-myeon, Naeseo-ri, Jirisan National Park, Piagol valley; <named-content xmlns:xlink="http://www.w3.org/1999/xlink" content-type="dwc:verbatimCoordinates" xlink:type="simple"><named-content content-type="geo-json" specific-use="{&#34;type&#34;:&#34;Point&#34;,&#34;coordinates&#34;:[127.582080,35.258250]}" id="NCID0EAJAG" xlink:type="simple">35.25825°N, 127.58208°E</named-content></named-content>; alt. 310 m; 2 May 2015 (2); S. Podenas leg.; <named-content xmlns:xlink="http://www.w3.org/1999/xlink" content-type="dwc:institutional_code" xlink:title="National Institute of Biological Resources" xlink:href="http://grbio.org/institution/national-institute-biological-resources" xlink:type="simple">NIBR</named-content> • 1 ♂ (pinned); Jeollanam-do, Gurye-gun, Toji-myeon, Naeseo-ri, Jirisan National Park, Piagol valley; <named-content xmlns:xlink="http://www.w3.org/1999/xlink" content-type="dwc:verbatimCoordinates" xlink:type="simple"><named-content content-type="geo-json" specific-use="{&#34;type&#34;:&#34;Point&#34;,&#34;coordinates&#34;:[127.580960,35.265900]}" id="NCID0EMJAG" xlink:type="simple">35.26590°N, 127.58096°E</named-content></named-content>; alt. 446 m; 2 May 2015 (4); S. Podenas leg.; at light; <named-content xmlns:xlink="http://www.w3.org/1999/xlink" content-type="dwc:institutional_code" xlink:title="National Institute of Biological Resources" xlink:href="http://grbio.org/institution/national-institute-biological-resources" xlink:type="simple">NIBR</named-content> • 2 ♂ (in ethanol); Jeollanam-do, Gurye-gun, Toji-myeon, Naeseo-ri, Jirisan National Park, Piagol valley; <named-content xmlns:xlink="http://www.w3.org/1999/xlink" content-type="dwc:verbatimCoordinates" xlink:type="simple"><named-content content-type="geo-json" specific-use="{&#34;type&#34;:&#34;Point&#34;,&#34;coordinates&#34;:[127.580960,35.265900]}" id="NCID0EYJAG" xlink:type="simple">35.26590°N, 127.58096°E</named-content></named-content>; alt. 446 m; 3 May 2015 (3); S. Podenas leg.; at light; <named-content xmlns:xlink="http://www.w3.org/1999/xlink" content-type="dwc:institutional_code" xlink:title="National Institute of Biological Resources" xlink:href="http://grbio.org/institution/national-institute-biological-resources" xlink:type="simple">NIBR</named-content> • 1 ♂ (in ethanol); Jeollanam-do, Gurye-gun, Toji-myeon, Naeseo-ri, Jirisan National Park, Piagol valley; <named-content xmlns:xlink="http://www.w3.org/1999/xlink" content-type="dwc:verbatimCoordinates" xlink:type="simple"><named-content content-type="geo-json" specific-use="{&#34;type&#34;:&#34;Point&#34;,&#34;coordinates&#34;:[127.580960,35.265900]}" id="NCID0EEKAG" xlink:type="simple">35.26590°N, 127.58096°E</named-content></named-content>; alt. 446 m; 27 June 2015 (2); S. Podenas leg.; at light; <named-content xmlns:xlink="http://www.w3.org/1999/xlink" content-type="dwc:institutional_code" xlink:title="National Institute of Biological Resources" xlink:href="http://grbio.org/institution/national-institute-biological-resources" xlink:type="simple">NIBR</named-content> • 2 ♂ (in ethanol); Gyeonggi-do, Yangpyeong, Cheongun-myeon, Dowon-ri; <named-content xmlns:xlink="http://www.w3.org/1999/xlink" content-type="dwc:verbatimCoordinates" xlink:type="simple"><named-content content-type="geo-json" specific-use="{&#34;type&#34;:&#34;Point&#34;,&#34;coordinates&#34;:[127.794830,37.545070]}" id="NCID0EQKAG" xlink:type="simple">37.54507°N, 127.79483°E</named-content></named-content>; alt. 224 m; 28 May 2017; S. Podenas leg.; at light; <named-content xmlns:xlink="http://www.w3.org/1999/xlink" content-type="dwc:institutional_code" xlink:title="National Institute of Biological Resources" xlink:href="http://grbio.org/institution/national-institute-biological-resources" xlink:type="simple">NIBR</named-content>.</p></tp:treatment-sec><tp:treatment-sec sec-type="redescription" id="SECID0EZKAG"><title>Redescription.</title><p>General body colouration brown to dark brown densely covered with grey pruinosity. Body length of male 5.6–8.4 mm, of female 8.0 mm. Wing length of male 6.3–8.7 mm, of female 8.4 mm.</p><p><bold><italic>Head.</italic></bold> Dark brown, dusted with grey, pale grey pruinose frontally and along eye margin. Eyes widely separated in both sexes, distance between them at base of antennae exceeds length of scape. Antenna (Fig. <xref ref-type="fig" rid="F2">4</xref>) 1.7–2.8 mm long in male, 1.7 mm in female, extending beyond wing base if bent backward. Scape greyish brown, elongate, nearly cylindrical, 2× as long as pedicel, pedicel pear-shaped. Flagellum yellow basally, slightly darkened distally. Flagellomeres elongate, longest at middle, apical flagellomere slightly smaller than penultimate. Verticils brownish, longest verticils ~ 1.5× as long as respective segments. Rostrum dark brown dusted with grey, palpus and labellum dark brown.</p><fig id="F2" position="float" orientation="portrait"><object-id xmlns:xlink="http://www.w3.org/1999/xlink" content-type="doi" xlink:type="simple">10.3897/zookeys.1217.115627.figures4-8</object-id><object-id xmlns:xlink="http://www.w3.org/1999/xlink" content-type="arpha" xlink:type="simple">6B46C809-2DFD-5AE4-BEAA-7B421BC2BFAA</object-id><label>Figures 4–8.</label><caption><p><italic><tp:taxon-name><tp:taxon-name-part taxon-name-part-type="genus" reg="Adelphomyia">Adelphomyia</tp:taxon-name-part><tp:taxon-name-part taxon-name-part-type="species" reg="acicularis">acicularis</tp:taxon-name-part><tp:taxon-name-part taxon-name-part-type="subspecies" reg="bidens">bidens</tp:taxon-name-part></tp:taxon-name></italic> Savchenko, 1983 <bold>4</bold> male antenna <bold>5</bold> male wing <bold>6</bold> male genitalia, dorsal view <bold>7</bold> aedeagal complex, lateral view <bold>8</bold> ovipositor, lateral view. Abbreviations: aed – aedeagus; app – anterior part of paramere; cerc – cercus; flg – flagellum; hyp vlv – hypogynial valve ; interb – interbase; ped – pedicel; ppm – posterior part of paramere; scp – scape; spmth – spermatheca; st – sternite; tg – tergite.</p></caption><graphic xmlns:xlink="http://www.w3.org/1999/xlink" xlink:href="zookeys-1217-047_article-115627__-g002.jpg" position="float" orientation="portrait" xlink:type="simple" id="oo_1164268.jpg"><uri content-type="original_file" xlink:type="simple">https://binary.pensoft.net/fig/1164268</uri></graphic></fig><fig id="F3" position="float" orientation="portrait"><object-id xmlns:xlink="http://www.w3.org/1999/xlink" content-type="doi" xlink:type="simple">10.3897/zookeys.1217.115627.figures9-11</object-id><object-id xmlns:xlink="http://www.w3.org/1999/xlink" content-type="arpha" xlink:type="simple">90DD900E-AE84-5EE1-810A-51A6BE36DB24</object-id><label>Figures 9–11.</label><caption><p><italic><tp:taxon-name><tp:taxon-name-part taxon-name-part-type="genus" reg="Adelphomyia">Adelphomyia</tp:taxon-name-part><tp:taxon-name-part taxon-name-part-type="species" reg="biacus">biacus</tp:taxon-name-part></tp:taxon-name></italic> (Alexander, 1954), male, holotype <bold>9</bold> wing <bold>10</bold> antenna <bold>11</bold> genitalia, dorsal view.</p></caption><graphic xmlns:xlink="http://www.w3.org/1999/xlink" xlink:href="zookeys-1217-047_article-115627__-g003.jpg" position="float" orientation="portrait" xlink:type="simple" id="oo_1164269.jpg"><uri content-type="original_file" xlink:type="simple">https://binary.pensoft.net/fig/1164269</uri></graphic></fig><p><bold><italic>Thorax.</italic></bold> Cervical sclerites brown to dark brown. Pronotum pale brown to dark brown, depending on specimen, covered with sparse erect long yellowish setae dorsally. Presutural scutum brown, dusted with grey, without stripes or with indistinct darker median stripes on the anterior half. Tubercular pit small, polished-brown at frontal margin of sclerite, prescutal pit distinct, polished-brown, surrounded by grey area. Scutal lobe and scutellum brown, dusted with grey, area between scutal lobes pale brown, mediotergite brown, dusted with grey along middle, yellowish brown laterally. Pleuron uniformly brown, densely covered with brown pruinosity. Wing (Fig. <xref ref-type="fig" rid="F2">5</xref>) brownish. Stigma elongate, from pale brown to brown. Cross-veins and branching points of veins narrowly surrounded by indistinct darker areas in some specimens, in other specimens darker areas missing. Veins brownish, yellowish at wing base. Macrotrichiae more abundant in radial cells and cell <italic>m<sub>1</sub></italic>, also present in other marginal cells along postero-apical wing margin, few macrotrichiae present also in cell <italic>cua</italic> at wing margin. Venation: <italic>Sc</italic> long, reaching slightly before branching point of <italic>Rs</italic>, <italic>sc-r</italic> less than its own length from tip of <italic>Sc. Rs</italic> long, slightly arched at base. Free end of <italic>R<sub>1</sub></italic> longitudinal, <italic>R<sub>2</sub></italic> transverse, indistinct, 3× its own length from tip of <italic>R<sub>1</sub></italic>, <italic>R<sub>3</sub></italic>, and <italic>R<sub>4</sub></italic> slightly diverging towards wing margin, cell <italic>r<sub>3</sub></italic> with short stem. Cross-vein <italic>r-m</italic> distinct, at base of discal cell. Discal cell slightly more than 2× as long as wide. Cross-vein <italic>m-cu</italic> slightly before middle of discal cell. Anal vein slightly arched at apex, reaching wing margin at the level of <italic>Rs</italic> base. Anal angle widely rounded. Length of male halter 1.0–1.5 mm, of female 1.2 mm. Halter pale yellowish, knob slightly infuscate. Coxae yellow, only fore coxa brownish at base. Trochanters pale yellow. Femora yellow with indistinctly darkened apices, tibiae yellow with darker distal ends. Basal tarsomeres pale brown, remaining tarsomeres dark brown. Male femur I: 4.1–5.2 mm long, II: 4.0–5.4 mm, III: 4.5–6.0 mm, tibia I: 5.3–6.5 mm, II: 4.8–5.9 mm, III: 6.0–6.5 mm, tarsus I: 5.1–6.2 mm, II: 5.0–5.6 mm, III: 4.6–5.0 mm. Female femur II: 4.7 mm long, tibia II: 4.7 mm, tarsus II: 4.3 mm. Claw simple, without spines.</p><fig id="F4" position="float" orientation="portrait"><object-id xmlns:xlink="http://www.w3.org/1999/xlink" content-type="doi" xlink:type="simple">10.3897/zookeys.1217.115627.figures12-14</object-id><object-id xmlns:xlink="http://www.w3.org/1999/xlink" content-type="arpha" xlink:type="simple">E0B5719E-8BC8-5162-9CD4-4AEEEDB749DF</object-id><label>Figures 12–14.</label><caption><p><italic><tp:taxon-name><tp:taxon-name-part taxon-name-part-type="genus" reg="Adelphomyia">Adelphomyia</tp:taxon-name-part><tp:taxon-name-part taxon-name-part-type="species" reg="breviramus">breviramus</tp:taxon-name-part></tp:taxon-name></italic> (Alexander, 1924), male <bold>12</bold> wing, holotype <bold>13</bold> head, dorsal view <bold>14</bold> genitalia, dorsal view, holotype.</p></caption><graphic xmlns:xlink="http://www.w3.org/1999/xlink" xlink:href="zookeys-1217-047_article-115627__-g004.jpg" position="float" orientation="portrait" xlink:type="simple" id="oo_1164270.jpg"><uri content-type="original_file" xlink:type="simple">https://binary.pensoft.net/fig/1164270</uri></graphic></fig><fig id="F5" position="float" orientation="portrait"><object-id xmlns:xlink="http://www.w3.org/1999/xlink" content-type="doi" xlink:type="simple">10.3897/zookeys.1217.115627.figures15-16</object-id><object-id xmlns:xlink="http://www.w3.org/1999/xlink" content-type="arpha" xlink:type="simple">60F18BED-E438-5F33-B7DF-91B27226155E</object-id><label>Figures 15, 16.</label><caption><p><italic><tp:taxon-name><tp:taxon-name-part taxon-name-part-type="genus" reg="Adelphomyia">Adelphomyia</tp:taxon-name-part><tp:taxon-name-part taxon-name-part-type="species" reg="caesiella">caesiella</tp:taxon-name-part></tp:taxon-name></italic> (Alexander, 1929), male <bold>15</bold> wing <bold>16</bold> genitalia, dorsal view.</p></caption><graphic xmlns:xlink="http://www.w3.org/1999/xlink" xlink:href="zookeys-1217-047_article-115627__-g005.jpg" position="float" orientation="portrait" xlink:type="simple" id="oo_1164271.jpg"><uri content-type="original_file" xlink:type="simple">https://binary.pensoft.net/fig/1164271</uri></graphic></fig><p><bold><italic>Abdomen.</italic></bold> Tergites brown, dusted with grey, sternites yellowish brown, paler at base of abdomen. Male terminalia (Fig. <xref ref-type="fig" rid="F2">6</xref>) yellow. Ninth tergite with two diverging triangle-shaped lobes at the middle of posterior margin and wide V-shaped indentation between them. Gonocoxite elongate, wider at base, narrower beyond middle, without additional lobe. Outer gonostylus with long, narrow, slightly arched outer branch that has few transverse ridges on basal half and small triangle-shaped lobe at base. Outer branch with sclerotised distal part and blackened apex, two small apical hook-shaped teeth curved medially. Inner gonostylus large, fleshy, setose, two-branched. Outer branch long, narrow, inner branch short, very narrow, reaching to ~ 1/3 of outer branch. Aedeagus (Fig. <xref ref-type="fig" rid="F2">7</xref>) strongly curved ventrally at ~ 2/3 length, distal part at ~ 90<sup>0</sup> angle to basal part (clearly visible in lateral view). Paramere darkened, posteriorly long, narrow, rod-shaped, nearly as long as aedeagus, strongly curved at ~ 1/6 length; basal part extends parallel to main body axis, distal part directed exactly downwards. Interbase nearly oblong with tip rounded. Ovipositor (Fig. <xref ref-type="fig" rid="F2">8</xref>) brownish yellow. Cercus long, narrow, apical part slightly raised upwards, apex obtuse. Hypogynial valve long, straight, wide at base, apical part distinctly narrower, apex reaching beyond middle of cercus, dorsal margin at ~ 1/3 length from tip with long straight setae.</p></tp:treatment-sec><tp:treatment-sec sec-type="Elevation range" id="SECID0ETRAG"><title>Elevation range.</title><p>From 100 m to 1100 m.</p></tp:treatment-sec><tp:treatment-sec sec-type="Period of activity" id="SECID0EYRAG"><title>Period of activity.</title><p>From end of April through middle of July.</p></tp:treatment-sec><tp:treatment-sec sec-type="habitat" id="SECID0E4RAG"><title>Habitat.</title><p>Slopes to small mountainous streams densely covered with deciduous trees and shrubs, moss tufts on rocks. Species is attracted to light.</p></tp:treatment-sec><tp:treatment-sec sec-type="distribution" id="SECID0ECSAG"><title>General distribution.</title><p>The nominotypical subspecies is known only from Shikoku island, Japan, subspecies <italic><tp:taxon-name><tp:taxon-name-part taxon-name-part-type="genus" reg="Adelphomyia">A.</tp:taxon-name-part><tp:taxon-name-part taxon-name-part-type="species" reg="acicularis">acicularis</tp:taxon-name-part><tp:taxon-name-part taxon-name-part-type="subspecies" reg="bidens">bidens</tp:taxon-name-part></tp:taxon-name></italic> only from southern part of the Far East of Russia. Species and subspecies recorded from the Korean Peninsula for the first time.</p></tp:treatment-sec><tp:treatment-sec><!--Section generated to contain objects referenced in tp:taxon-treatment.--><fig id="F16" position="float" orientation="portrait"><object-id xmlns:xlink="http://www.w3.org/1999/xlink" content-type="doi" xlink:type="simple">10.3897/zookeys.1217.115627.figures47-50</object-id><object-id xmlns:xlink="http://www.w3.org/1999/xlink" content-type="arpha" xlink:type="simple">5FE719AB-7007-5E2B-BC1B-1960E68760BA</object-id><label>Figures 47–50.</label><caption><p>Sampling localities of Korean <italic><tp:taxon-name><tp:taxon-name-part taxon-name-part-type="genus" reg="Adelphomyia">Adelphomyia</tp:taxon-name-part></tp:taxon-name></italic><bold>47</bold><italic><tp:taxon-name><tp:taxon-name-part taxon-name-part-type="genus" reg="Adelphomyia">A.</tp:taxon-name-part><tp:taxon-name-part taxon-name-part-type="species" reg="acicularis">acicularis</tp:taxon-name-part><tp:taxon-name-part taxon-name-part-type="subspecies" reg="bidens">bidens</tp:taxon-name-part></tp:taxon-name></italic> Savchenko, 1983 <bold>48</bold><italic><tp:taxon-name><tp:taxon-name-part taxon-name-part-type="genus" reg="Adelphomyia">A.</tp:taxon-name-part><tp:taxon-name-part taxon-name-part-type="species" reg="flavella">flavella</tp:taxon-name-part></tp:taxon-name></italic> (Alexander, 1920) <bold>49</bold><italic><tp:taxon-name><tp:taxon-name-part taxon-name-part-type="genus" reg="Adelphomyia">A.</tp:taxon-name-part><tp:taxon-name-part taxon-name-part-type="species" reg="punctum">punctum</tp:taxon-name-part></tp:taxon-name></italic> (Meigen, 1818) <bold>50</bold><italic><tp:taxon-name><tp:taxon-name-part taxon-name-part-type="genus" reg="Adelphomyia">A.</tp:taxon-name-part><tp:taxon-name-part taxon-name-part-type="species" reg="jejuana">jejuana</tp:taxon-name-part></tp:taxon-name></italic> Podenas, sp. nov.</p></caption><graphic xmlns:xlink="http://www.w3.org/1999/xlink" xlink:href="zookeys-1217-047_article-115627__-g016.jpg" position="float" orientation="portrait" xlink:type="simple" id="oo_1164282.jpg"><uri content-type="original_file" xlink:type="simple">https://binary.pensoft.net/fig/1164282</uri></graphic></fig></tp:treatment-sec></tp:taxon-treatment>
