# Supplementary material for: ﻿Adelphomyia crane flies (Diptera, Limoniidae) of Korea with identification key for all Palaearctic species
Source: Zookeys. 2024 Oct 30;1217:47–78. doi: 10.3897/zookeys.1217.115627 (PMC11541100; doi:10.3897/zookeys.1217.115627)
Supplement: XML Treatment for Adelphomyia flavella [file zookeys.1217.115627-treatment3.xml]

<!DOCTYPE tp:taxon-treatment
  PUBLIC "-//TaxonX//DTD Taxonomic Treatment Publishing DTD v0 20100105//EN" "tax-treatment-NSO.dtd">
<tp:taxon-treatment xmlns:tp="http://www.plazi.org/taxpub"><tp:treatment-meta><kwd-group><label>Taxon classification</label><kwd>
              <named-content content-type="kingdom">Animalia</named-content>
            </kwd><kwd>
              <named-content content-type="order">Diptera</named-content>
            </kwd><kwd>
              <named-content content-type="family">Limoniidae</named-content>
            </kwd></kwd-group><mixed-citation publication-type="journal"><person-group><name><surname>Podenas</surname><given-names>Sigitas</given-names></name><name><surname>Park</surname><given-names>Sun-Jae</given-names></name><name><surname>Bae</surname><given-names>Changhwan</given-names></name></person-group><article-title>﻿<italic><tp:taxon-name><tp:taxon-name-part taxon-name-part-type="genus" reg="Adelphomyia">Adelphomyia</tp:taxon-name-part></tp:taxon-name></italic> crane flies (<tp:taxon-name><tp:taxon-name-part taxon-name-part-type="order">Diptera</tp:taxon-name-part></tp:taxon-name>, <tp:taxon-name><tp:taxon-name-part taxon-name-part-type="family">Limoniidae</tp:taxon-name-part></tp:taxon-name>) of Korea with identification key for all Palaearctic species</article-title><source>Zookeys</source><day>30</day><month>10</month><year>2024</year><volume>1217</volume><fpage>47</fpage><lpage>78</lpage><pub-id pub-id-type="doi">10.3897/zookeys.1217.115627</pub-id></mixed-citation></tp:treatment-meta><tp:nomenclature><label>﻿</label><tp:taxon-name>
            <object-id xmlns:xlink="http://www.w3.org/1999/xlink" content-type="arpha" xlink:type="simple">1C239A37-E3D8-50CA-A785-B13A3590FFE6</object-id>
            <tp:taxon-name-part taxon-name-part-type="genus" reg="Adelphomyia">Adelphomyia</tp:taxon-name-part>
            <tp:taxon-name-part taxon-name-part-type="species" reg="flavella">flavella</tp:taxon-name-part>
          </tp:taxon-name><tp:taxon-authority>(Alexander, 1920)</tp:taxon-authority><xref ref-type="fig" rid="F6">Figs 17–21</xref><tp:nomenclature-citation-list><tp:nomenclature-citation><tp:taxon-name><tp:taxon-name-part taxon-name-part-type="genus" reg="Limnophila">Limnophila</tp:taxon-name-part> (<tp:taxon-name-part taxon-name-part-type="subgenus" reg="Lasiomastix">Lasiomastix</tp:taxon-name-part>) <tp:taxon-name-part taxon-name-part-type="species" reg="flavella">flavella</tp:taxon-name-part></tp:taxon-name><comment>Alexander, 1920: 12.</comment></tp:nomenclature-citation><tp:nomenclature-citation><tp:taxon-name>
                <tp:taxon-name-part taxon-name-part-type="genus" reg="Adelphomyia">Adelphomyia</tp:taxon-name-part>
                <tp:taxon-name-part taxon-name-part-type="species" reg="flavella">flavella</tp:taxon-name-part>
              </tp:taxon-name><comment>: <xref ref-type="bibr" rid="B20">Oosterbroek 2024</xref>.</comment></tp:nomenclature-citation></tp:nomenclature-citation-list></tp:nomenclature><tp:treatment-sec sec-type="type material" id="SECID0ECVAG"><title>Type material examined.</title><p><bold>Japan • Paratype</bold> ♂ (as <italic><tp:taxon-name><tp:taxon-name-part taxon-name-part-type="genus" reg="Limnophilla">Limnophilla</tp:taxon-name-part><tp:taxon-name-part taxon-name-part-type="species" reg="flavella">flavella</tp:taxon-name-part></tp:taxon-name></italic>), wing and genitalia slide-mounted; Tokio; 5 May 1919; R. Takahashi leg.; <named-content xmlns:xlink="http://www.w3.org/1999/xlink" content-type="dwc:institutional_code" xlink:title="National Museum of Natural History, Smithsonian Institution, Washington, DC, USA" xlink:href="http://grbio.org/institution/smithsonian-institution-national-museum-natural-history-0" xlink:type="simple">USNM</named-content>.</p></tp:treatment-sec><tp:treatment-sec sec-type="material" id="SECID0EZVAG"><title>Other examined material.</title><p>(Fig. <xref ref-type="fig" rid="F16">48</xref>) <bold>North Korea</bold> • 6 ♀ (pinned); Ompo; alt. 37 m; 15 June 1937; A. M. Yankovsky leg.; <named-content xmlns:xlink="http://www.w3.org/1999/xlink" content-type="dwc:institutional_code" xlink:title="National Museum of Natural History, Smithsonian Institution, Washington, DC, USA" xlink:href="http://grbio.org/institution/smithsonian-institution-national-museum-natural-history-0" xlink:type="simple">USNM</named-content> • 1 ♀ (pinned); Ompo; alt. 122 m; 3 June 1938; A. M. Yankovsky leg.; <named-content xmlns:xlink="http://www.w3.org/1999/xlink" content-type="dwc:institutional_code" xlink:title="National Museum of Natural History, Smithsonian Institution, Washington, DC, USA" xlink:href="http://grbio.org/institution/smithsonian-institution-national-museum-natural-history-0" xlink:type="simple">USNM</named-content> • 2 ♀ (pinned); Ompo; alt. 107 m; 11 June 1938; A. M. Yankovsky leg.; <named-content xmlns:xlink="http://www.w3.org/1999/xlink" content-type="dwc:institutional_code" xlink:title="National Museum of Natural History, Smithsonian Institution, Washington, DC, USA" xlink:href="http://grbio.org/institution/smithsonian-institution-national-museum-natural-history-0" xlink:type="simple">USNM</named-content> • 3 ♂ (pinned); Kankyo Nando, Puksu Pyaksan; alt. 1219 m; 9 June 1939; A. M. Yankovsky leg.; <named-content xmlns:xlink="http://www.w3.org/1999/xlink" content-type="dwc:institutional_code" xlink:title="National Museum of Natural History, Smithsonian Institution, Washington, DC, USA" xlink:href="http://grbio.org/institution/smithsonian-institution-national-museum-natural-history-0" xlink:type="simple">USNM</named-content> • 1 ♂ (pinned); Kankyo Nando, Puksu Pyaksan; alt. 1280 m; 6 June 1939; A. M. Yankovsky leg.; <named-content xmlns:xlink="http://www.w3.org/1999/xlink" content-type="dwc:institutional_code" xlink:title="National Museum of Natural History, Smithsonian Institution, Washington, DC, USA" xlink:href="http://grbio.org/institution/smithsonian-institution-national-museum-natural-history-0" xlink:type="simple">USNM</named-content> • 1 ♂ (pinned); Kankyo Nando, Puksu Pyaksan; alt. 1433 m; 6 June 1939; A. M. Yankovsky leg.; <named-content xmlns:xlink="http://www.w3.org/1999/xlink" content-type="dwc:institutional_code" xlink:title="National Museum of Natural History, Smithsonian Institution, Washington, DC, USA" xlink:href="http://grbio.org/institution/smithsonian-institution-national-museum-natural-history-0" xlink:type="simple">USNM</named-content> • 1 ♂ (pinned); Kankyo Nando, Puksu Pyaksan; alt. 1463 m; 6 June 1939; A. M. Yankovsky leg.; <named-content xmlns:xlink="http://www.w3.org/1999/xlink" content-type="dwc:institutional_code" xlink:title="National Museum of Natural History, Smithsonian Institution, Washington, DC, USA" xlink:href="http://grbio.org/institution/smithsonian-institution-national-museum-natural-history-0" xlink:type="simple">USNM</named-content> • 1 ♂, 1 ♀ (pinned); Kankyo Nando, Puksu Pyaksan; alt. 1676 m; 8 June 1939; A. M. Yankovsky leg.; <named-content xmlns:xlink="http://www.w3.org/1999/xlink" content-type="dwc:institutional_code" xlink:title="National Museum of Natural History, Smithsonian Institution, Washington, DC, USA" xlink:href="http://grbio.org/institution/smithsonian-institution-national-museum-natural-history-0" xlink:type="simple">USNM</named-content>; <bold>South Korea</bold> • 1 ♂, 5 ♀ (pinned); #8, Central National Forest, 29 km NE Seoul; alt. 122–152 m; 28 May 1954; George W. Byers leg.; 2 ♀ <named-content xmlns:xlink="http://www.w3.org/1999/xlink" content-type="dwc:institutional_code" xlink:title="National Museum of Natural History, Smithsonian Institution, Washington, DC, USA" xlink:href="http://grbio.org/institution/smithsonian-institution-national-museum-natural-history-0" xlink:type="simple">USNM</named-content>; 1 ♂, 3 ♀ <abbrev xmlns:xlink="http://www.w3.org/1999/xlink" xlink:title="The Snow Entomological Museum, University of Kansas, Lawrence, KS, USA" id="ABBRID0E2YAG" xlink:type="simple">SMEK</abbrev> • 3 ♂, 1 ♀ (pinned); #9, Central National Forest, 29 km NE Seoul; alt. 122–152 m; 29 May 1954; George W. Byers leg.; <abbrev xmlns:xlink="http://www.w3.org/1999/xlink" xlink:title="The Snow Entomological Museum, University of Kansas, Lawrence, KS, USA" id="ABBRID0E6YAG" xlink:type="simple">SMEK</abbrev> • 1 ♂ (pinned); #12, Hwy. #20, 13 km SW Kangnung; <named-content xmlns:xlink="http://www.w3.org/1999/xlink" content-type="dwc:verbatimCoordinates" xlink:type="simple"><named-content content-type="geo-json" specific-use="{&#34;type&#34;:&#34;Point&#34;,&#34;coordinates&#34;:[128.783330,37.700000]}" id="NCID0EGZAG" xlink:type="simple">37.70000°N, 128.78333°E</named-content></named-content>; alt. 587 m; 8 June 1954; George W. Byers leg.; <abbrev xmlns:xlink="http://www.w3.org/1999/xlink" xlink:title="The Snow Entomological Museum, University of Kansas, Lawrence, KS, USA" id="ABBRID0ELZAG" xlink:type="simple">SMEK</abbrev> • 1 ♂ (pinned); #17, Central National Forest, 29 km NE Seoul; alt. 107–152 m; 20 June 1954; George W. Byers leg; <abbrev xmlns:xlink="http://www.w3.org/1999/xlink" xlink:title="The Snow Entomological Museum, University of Kansas, Lawrence, KS, USA" id="ABBRID0EPZAG" xlink:type="simple">SMEK</abbrev> • 1 ♀ (in ethanol); Gangwon-do, Pyeongchang-gun, Yongpyeong-myeon, Nodong-ri, Mt. Gyebangsan; 19 July – 12 August 2008; H. Y. Seo &amp; K. G. Kim leg.; Malaise trap; <named-content xmlns:xlink="http://www.w3.org/1999/xlink" content-type="dwc:institutional_code" xlink:title="National Institute of Biological Resources" xlink:href="http://grbio.org/institution/national-institute-biological-resources" xlink:type="simple">NIBR</named-content> • 1 ♂ (in ethanol); Haanmi-ri, Daehwa-myeon, Pyeongchang-gun, Gangwon-do, Mt. Gariwangsan; <named-content xmlns:xlink="http://www.w3.org/1999/xlink" content-type="dwc:verbatimCoordinates" xlink:type="simple"><named-content content-type="geo-json" specific-use="{&#34;type&#34;:&#34;Point&#34;,&#34;coordinates&#34;:[128.503060,37.450280]}" id="NCID0E1ZAG" xlink:type="simple">37.45028°N, 128.50306°E</named-content></named-content>; 13 May – 3 June 2009; W. Y. Choi et al. leg.; <named-content xmlns:xlink="http://www.w3.org/1999/xlink" content-type="dwc:institutional_code" xlink:title="National Institute of Biological Resources" xlink:href="http://grbio.org/institution/national-institute-biological-resources" xlink:type="simple">NIBR</named-content> • 1 ♂ (in ethanol); Gangwon-do, Pyeongchang-gun, Jinbu-myeon, Jangjeon-ri, Mt. Gariwangsan; <named-content xmlns:xlink="http://www.w3.org/1999/xlink" content-type="dwc:verbatimCoordinates" xlink:type="simple"><named-content content-type="geo-json" specific-use="{&#34;type&#34;:&#34;Point&#34;,&#34;coordinates&#34;:[128.545280,37.487780]}" id="NCID0EG1AG" xlink:type="simple">37.48778°N, 128.54528°E</named-content></named-content>; alt. 693 m; 4 –17 June 2009; J. D. Yeo, J. D. Yoon leg.; Malaise trap; <named-content xmlns:xlink="http://www.w3.org/1999/xlink" content-type="dwc:institutional_code" xlink:title="National Institute of Biological Resources" xlink:href="http://grbio.org/institution/national-institute-biological-resources" xlink:type="simple">NIBR</named-content> • 1 ♀ (in ethanol); Jeollanam-do, Gurye, Toji-myeon, Naedong-ri; <named-content xmlns:xlink="http://www.w3.org/1999/xlink" content-type="dwc:verbatimCoordinates" xlink:type="simple"><named-content content-type="geo-json" specific-use="{&#34;type&#34;:&#34;Point&#34;,&#34;coordinates&#34;:[127.581280,35.265800]}" id="NCID0ES1AG" xlink:type="simple">35.26580°N, 127.58128°E</named-content></named-content>; alt. 378 m; 11 May 2013; S. Podenas leg.; at light; <named-content xmlns:xlink="http://www.w3.org/1999/xlink" content-type="dwc:institutional_code" xlink:title="National Institute of Biological Resources" xlink:href="http://grbio.org/institution/national-institute-biological-resources" xlink:type="simple">NIBR</named-content> • 1 ♂ (in ethanol); Jeollanam-do, Gurye-gun, Toji-myeon, Naedong-ri; <named-content xmlns:xlink="http://www.w3.org/1999/xlink" content-type="dwc:verbatimCoordinates" xlink:type="simple"><named-content content-type="geo-json" specific-use="{&#34;type&#34;:&#34;Point&#34;,&#34;coordinates&#34;:[127.581280,35.265800]}" id="NCID0E51AG" xlink:type="simple">35.26580°N, 127.58128°E</named-content></named-content>; alt. 378 m; 12 May 2013; S. Podenas leg.; <named-content xmlns:xlink="http://www.w3.org/1999/xlink" content-type="dwc:institutional_code" xlink:title="National Institute of Biological Resources" xlink:href="http://grbio.org/institution/national-institute-biological-resources" xlink:type="simple">NIBR</named-content> • 4 ♂, 1 ♀ (in ethanol); Jeollanam-do, Gurye-gun, Toji-myeon, Naeseo-ri, Piagol valley; <named-content xmlns:xlink="http://www.w3.org/1999/xlink" content-type="dwc:verbatimCoordinates" xlink:type="simple"><named-content content-type="geo-json" specific-use="{&#34;type&#34;:&#34;Point&#34;,&#34;coordinates&#34;:[127.589810,35.252570]}" id="NCID0EK2AG" xlink:type="simple">35.25257°N, 127.58981°E</named-content></named-content>; alt. 304 m; 29 April 2015 (1); S. Podenas leg.; <named-content xmlns:xlink="http://www.w3.org/1999/xlink" content-type="dwc:institutional_code" xlink:title="National Institute of Biological Resources" xlink:href="http://grbio.org/institution/national-institute-biological-resources" xlink:type="simple">NIBR</named-content> • 3 ♂, 2 ♀ (in ethanol); Jeollanam-do, Gurye-gun, Toji-myeon, Naeseo-ri, Piagol valley; <named-content xmlns:xlink="http://www.w3.org/1999/xlink" content-type="dwc:verbatimCoordinates" xlink:type="simple"><named-content content-type="geo-json" specific-use="{&#34;type&#34;:&#34;Point&#34;,&#34;coordinates&#34;:[127.582080,35.258250]}" id="NCID0EW2AG" xlink:type="simple">35.25825°N, 127.58208°E</named-content></named-content>; alt. 310 m; 2 May 2015 (2); S. Podenas leg.; <named-content xmlns:xlink="http://www.w3.org/1999/xlink" content-type="dwc:institutional_code" xlink:title="National Institute of Biological Resources" xlink:href="http://grbio.org/institution/national-institute-biological-resources" xlink:type="simple">NIBR</named-content> • 2 ♂ (in ethanol); Jeollanam-do, Gurye-gun, Toji-myeon, Naeseo-ri, Piagol valley; <named-content xmlns:xlink="http://www.w3.org/1999/xlink" content-type="dwc:verbatimCoordinates" xlink:type="simple"><named-content content-type="geo-json" specific-use="{&#34;type&#34;:&#34;Point&#34;,&#34;coordinates&#34;:[127.580960,35.265900]}" id="NCID0EC3AG" xlink:type="simple">35.26590°N, 127.58096°E</named-content></named-content>; alt. 446 m; 3 May 2015 (3); S. Podenas leg.; at light; <named-content xmlns:xlink="http://www.w3.org/1999/xlink" content-type="dwc:institutional_code" xlink:title="National Institute of Biological Resources" xlink:href="http://grbio.org/institution/national-institute-biological-resources" xlink:type="simple">NIBR</named-content> • 1 ♀ (in ethanol); Jeollanam-do, Gurye-gun, Toji-myeon, Naeseo-ri, Piagol valley; <named-content xmlns:xlink="http://www.w3.org/1999/xlink" content-type="dwc:verbatimCoordinates" xlink:type="simple"><named-content content-type="geo-json" specific-use="{&#34;type&#34;:&#34;Point&#34;,&#34;coordinates&#34;:[127.563780,35.274480]}" id="NCID0EO3AG" xlink:type="simple">35.27448°N, 127.56378°E</named-content></named-content>; alt. 593 m; 1 July 2015 (1); V. Podeniene leg.; <named-content xmlns:xlink="http://www.w3.org/1999/xlink" content-type="dwc:institutional_code" xlink:title="National Institute of Biological Resources" xlink:href="http://grbio.org/institution/national-institute-biological-resources" xlink:type="simple">NIBR</named-content> • 1 ♂ (in ethanol); Gangwon-do, Yangyang-gun, Seo-myeon, Garapi-ri; <named-content xmlns:xlink="http://www.w3.org/1999/xlink" content-type="dwc:verbatimCoordinates" xlink:type="simple"><named-content content-type="geo-json" specific-use="{&#34;type&#34;:&#34;Point&#34;,&#34;coordinates&#34;:[128.520420,38.079330]}" id="NCID0E13AG" xlink:type="simple">38.07933°N, 128.52042°E</named-content></named-content>; alt. 160 m; 7 July 2015 (1); S. Kim, S. Podenas leg.; <named-content xmlns:xlink="http://www.w3.org/1999/xlink" content-type="dwc:institutional_code" xlink:title="National Institute of Biological Resources" xlink:href="http://grbio.org/institution/national-institute-biological-resources" xlink:type="simple">NIBR</named-content> • 1 ♀ (in ethanol); Gangwon-do, Hongcheon-gun, Duchon-myeon, Cheonhyeon-ri, near Mt. Garisan; <named-content xmlns:xlink="http://www.w3.org/1999/xlink" content-type="dwc:verbatimCoordinates" xlink:type="simple"><named-content content-type="geo-json" specific-use="{&#34;type&#34;:&#34;Point&#34;,&#34;coordinates&#34;:[127.988790,37.848400]}" id="NCID0EG4AG" xlink:type="simple">37.84840°N, 127.98879°E</named-content></named-content>; alt. 304 m; 8 July 2015 (3); S. Kim, S. Podenas leg.; <named-content xmlns:xlink="http://www.w3.org/1999/xlink" content-type="dwc:institutional_code" xlink:title="National Institute of Biological Resources" xlink:href="http://grbio.org/institution/national-institute-biological-resources" xlink:type="simple">NIBR</named-content> • 2 ♂, 2 ♀ (in ethanol); Gyeongsangbuk-do, Gyeongju-si, Jinhyeon-dong, Tohamsan (Mt.), 1.3 km southeast from Seokgulam; <named-content xmlns:xlink="http://www.w3.org/1999/xlink" content-type="dwc:verbatimCoordinates" xlink:type="simple"><named-content content-type="geo-json" specific-use="{&#34;type&#34;:&#34;Point&#34;,&#34;coordinates&#34;:[129.339190,35.787970]}" id="NCID0ES4AG" xlink:type="simple">35.78797°N, 129.33919°E</named-content></named-content>; alt. 297 m; 27 May 2016; S. Podenas, H.M. Baek leg.; <named-content xmlns:xlink="http://www.w3.org/1999/xlink" content-type="dwc:institutional_code" xlink:title="National Institute of Biological Resources" xlink:href="http://grbio.org/institution/national-institute-biological-resources" xlink:type="simple">NIBR</named-content> • 1 ♀ (in ethanol); Jeollanam-do, Gurye-gun, Toji-myeon, Naeseo-ri, Piagol valley; <named-content xmlns:xlink="http://www.w3.org/1999/xlink" content-type="dwc:verbatimCoordinates" xlink:type="simple"><named-content content-type="geo-json" specific-use="{&#34;type&#34;:&#34;Point&#34;,&#34;coordinates&#34;:[127.571460,35.271770]}" id="NCID0EE5AG" xlink:type="simple">35.27177°N, 127.57146°E</named-content></named-content>; alt. 490 m; 3 June 2016 (2); S. Podenas leg.; <named-content xmlns:xlink="http://www.w3.org/1999/xlink" content-type="dwc:institutional_code" xlink:title="National Institute of Biological Resources" xlink:href="http://grbio.org/institution/national-institute-biological-resources" xlink:type="simple">NIBR</named-content> • 1 ♂ (in ethanol); Jeollanam-do, Gurye-gun, Toji-myeon, Naeseo-ri, Piagol valley; <named-content xmlns:xlink="http://www.w3.org/1999/xlink" content-type="dwc:verbatimCoordinates" xlink:type="simple"><named-content content-type="geo-json" specific-use="{&#34;type&#34;:&#34;Point&#34;,&#34;coordinates&#34;:[127.580900,35.265860]}" id="NCID0EQ5AG" xlink:type="simple">35.26586°N, 127.58090°E</named-content></named-content>; alt. 448 m; 3 June 2016 (4); S. Podenas leg.; at light; <named-content xmlns:xlink="http://www.w3.org/1999/xlink" content-type="dwc:institutional_code" xlink:title="National Institute of Biological Resources" xlink:href="http://grbio.org/institution/national-institute-biological-resources" xlink:type="simple">NIBR</named-content> • 2 ♂ (in ethanol); Gyeonggi-do, Yangpyeong, Cheongun-myeon, Dowon-ri; <named-content xmlns:xlink="http://www.w3.org/1999/xlink" content-type="dwc:verbatimCoordinates" xlink:type="simple"><named-content content-type="geo-json" specific-use="{&#34;type&#34;:&#34;Point&#34;,&#34;coordinates&#34;:[127.794830,37.545070]}" id="NCID0E35AG" xlink:type="simple">37.54507°N, 127.79483°E</named-content></named-content>; alt. 224 m; 28 May 2017 (1); S. Podenas leg.; with net and at light; <named-content xmlns:xlink="http://www.w3.org/1999/xlink" content-type="dwc:institutional_code" xlink:title="National Institute of Biological Resources" xlink:href="http://grbio.org/institution/national-institute-biological-resources" xlink:type="simple">NIBR</named-content> • 1 ♂ (in ethanol); Gyeonggi-do, Dongducheon, Tapdong-dong, Casey; <named-content xmlns:xlink="http://www.w3.org/1999/xlink" content-type="dwc:verbatimCoordinates" xlink:type="simple"><named-content content-type="geo-json" specific-use="{&#34;type&#34;:&#34;Point&#34;,&#34;coordinates&#34;:[127.145660,37.878450]}" id="NCID0EI6AG" xlink:type="simple">37.87845°N, 127.14566°E</named-content></named-content>; alt. 503 m; 20 June 2017; T. A. Klein, H.-C. Kim leg.; <abbrev xmlns:xlink="http://www.w3.org/1999/xlink" xlink:title="New Jersey" id="ABBRID0EN6AG" xlink:type="simple">NJ</abbrev> trap; <named-content xmlns:xlink="http://www.w3.org/1999/xlink" content-type="dwc:institutional_code" xlink:title="National Institute of Biological Resources" xlink:href="http://grbio.org/institution/national-institute-biological-resources" xlink:type="simple">NIBR</named-content> • 2 ♂ (in ethanol); Gyeonggi-do, Dongducheon, Tapdong-dong, Casey; <named-content xmlns:xlink="http://www.w3.org/1999/xlink" content-type="dwc:verbatimCoordinates" xlink:type="simple"><named-content content-type="geo-json" specific-use="{&#34;type&#34;:&#34;Point&#34;,&#34;coordinates&#34;:[127.145660,37.878450]}" id="NCID0EY6AG" xlink:type="simple">37.87845°N, 127.14566°E</named-content></named-content>; alt. 503 m; 26 June 2017; T. A. Klein, H.-C. Kim leg.; <abbrev xmlns:xlink="http://www.w3.org/1999/xlink" xlink:title="New Jersey" id="ABBRID0E46AG" xlink:type="simple">NJ</abbrev> trap; <named-content xmlns:xlink="http://www.w3.org/1999/xlink" content-type="dwc:institutional_code" xlink:title="National Institute of Biological Resources" xlink:href="http://grbio.org/institution/national-institute-biological-resources" xlink:type="simple">NIBR</named-content> • 1 ♂ (in ethanol); Gyeonggi-do, Dongducheon-si, Gwangam-dong, Hovey; <named-content xmlns:xlink="http://www.w3.org/1999/xlink" content-type="dwc:verbatimCoordinates" xlink:type="simple"><named-content content-type="geo-json" specific-use="{&#34;type&#34;:&#34;Point&#34;,&#34;coordinates&#34;:[127.103190,37.900440]}" id="NCID0EIABG" xlink:type="simple">37.90044°N, 127.10319°E</named-content></named-content>; alt. 353 m; 26 June 2017; T. A. Klein, H.-C. Kim leg.; <abbrev xmlns:xlink="http://www.w3.org/1999/xlink" xlink:title="New Jersey" id="ABBRID0ENABG" xlink:type="simple">NJ</abbrev> trap; <named-content xmlns:xlink="http://www.w3.org/1999/xlink" content-type="dwc:institutional_code" xlink:title="National Institute of Biological Resources" xlink:href="http://grbio.org/institution/national-institute-biological-resources" xlink:type="simple">NIBR</named-content> • 1 ♂, 1 ♀ (pinned); Jeollanam-do, Gurye-gun, Toji-myeon, Naeseo-ri, Piagol valley; <named-content xmlns:xlink="http://www.w3.org/1999/xlink" content-type="dwc:verbatimCoordinates" xlink:type="simple"><named-content content-type="geo-json" specific-use="{&#34;type&#34;:&#34;Point&#34;,&#34;coordinates&#34;:[127.569240,35.273330]}" id="NCID0EYABG" xlink:type="simple">35.27333°N, 127.56924°E</named-content></named-content>; alt. 546 m; 25 June 2019 (1); S. Podenas leg.; <named-content xmlns:xlink="http://www.w3.org/1999/xlink" content-type="dwc:institutional_code" xlink:title="National Institute of Biological Resources" xlink:href="http://grbio.org/institution/national-institute-biological-resources" xlink:type="simple">NIBR</named-content>.</p><fig id="F6" position="float" orientation="portrait"><object-id xmlns:xlink="http://www.w3.org/1999/xlink" content-type="doi" xlink:type="simple">10.3897/zookeys.1217.115627.figures17-21</object-id><object-id xmlns:xlink="http://www.w3.org/1999/xlink" content-type="arpha" xlink:type="simple">9DCFC2D3-9C2C-50E8-85E8-F6AAA4DAB57D</object-id><label>Figures 17–21.</label><caption><p><italic><tp:taxon-name><tp:taxon-name-part taxon-name-part-type="genus" reg="Adelphomyia">Adelphomyia</tp:taxon-name-part><tp:taxon-name-part taxon-name-part-type="species" reg="flavella">flavella</tp:taxon-name-part></tp:taxon-name></italic> (Alexander, 1920) <bold>17</bold> male wing <bold>18</bold> male genitalia, dorsal view <bold>19</bold> male genitalia, ventral view <bold>20</bold> aedeagal complex, lateral view <bold>21</bold> ovipositor, lateral view.</p></caption><graphic xmlns:xlink="http://www.w3.org/1999/xlink" xlink:href="zookeys-1217-047_article-115627__-g006.jpg" position="float" orientation="portrait" xlink:type="simple" id="oo_1164272.jpg"><uri content-type="original_file" xlink:type="simple">https://binary.pensoft.net/fig/1164272</uri></graphic></fig></tp:treatment-sec><tp:treatment-sec sec-type="redescription" id="SECID0EDCBG"><title>Redescription.</title><p>General body colouration brownish yellow. Body length of male 4.2–6.7 mm, of female 5.3–7.9 mm. Wing length of male 5.5–7.3 mm, of female 5.7–7.7 mm.</p><p><bold><italic>Head.</italic></bold> Brownish greyish yellow, pale grey pruinose frontally and along eye margin. Eyes widely separated in both sexes, distance between them at base of antennae exceeds lengths of scape and pedicel combined. Antenna 1.2–2.1 mm long in male, 0.9–1.7 mm in female, reaching to the wing base if bent backward. Both basal antennomeres yellow, scape slightly dusted with grey basally, elongate, nearly cylindrical, 2× as long as pedicel, pedicel pear-shaped. Flagellum yellow basally, slightly darkened distally. Flagellomeres elongate, longest at middle, apical flagellomere smaller than penultimate. Verticils brownish, longest verticils approximately as long as respective segments. Rostrum pale brown, palpus darker brown, mouth parts pale brown.</p><p><bold><italic>Thorax.</italic></bold> Cervical sclerites yellow. Pronotum pale brown dorsally, yellow laterally, covered with long, sparse, erect, yellow setae dorsally. Mesonotal prescutum uniformly brownish yellow, without stripes, sparsely dusted with grey. Tubercular pit indistinct, pseudosutural fovea concolourous with presutural scutum. Scutal lobes and scutellum brownish yellow, mediotergite yellow to brownish yellow. Pleuron yellow dorsally, pale yellow ventrally, sparsely dusted with greyish yellow. Wing (Fig. <xref ref-type="fig" rid="F6">17</xref>) semi-translucent, pale yellow, without darker areas except stigma. Stigma indistinct, brownish. Veins pale brown, yellowish at wing base and in costal area. Macrotrichiae more abundant in radial cells and cell <italic>m<sub>1</sub></italic>, also present in other marginal cells along postero-apical wing margin, few macrotrichiae present in cell <italic>cua</italic> at wing margin. Venation: <italic>Sc</italic> long, reaching slightly before branching point of <italic>Rs</italic>, <italic>sc-r</italic> ~ 3× its own length from tip of <italic>Sc. Rs</italic> long, slightly arched at base. Free end of <italic>R<sub>1</sub></italic> longitudinal, <italic>R<sub>2</sub></italic> transverse, indistinct, 3.3× its own length from tip of <italic>R<sub>1</sub></italic>, <italic>R<sub>3</sub></italic>, and <italic>R<sub>4</sub></italic> slightly arched and diverging towards wing margin, cell <italic>r<sub>3</sub></italic> with short stem. Cross-vein <italic>r-m</italic> distinct, at base of discal cell. Discal cell 1.8× as long as wide. Cross-vein <italic>m-cu</italic> at middle of discal cell. Anal vein slightly arched at wing margin, ending beyond base of <italic>Rs.</italic> Anal angle widely rounded. Length of male halter 0.8–1.2 mm, of female 0.8–1.6 mm. Halter pale, knob slightly infuscate. Coxae and trochanters yellow to pale yellow. Femur and tibia yellow, tibia slightly infuscate at apex. Basal tarsomere pale brown, remaining tarsomeres dark brown. Male femur I: 3.6–4.3 mm long, II: 4.0–4.8 mm, III: 3.9–5.0 mm, tibia I: 4.5–5.4 mm, II: 3.9–4.9 mm, III: 4.0–5.2 mm, tarsus I: 4.6–5.5 mm, II: 4.2–5.0 mm, III: 3.3–4.2 mm. Female femur I: 3.3–4.0 mm long, II: 3.1–4.4 mm, III: 3.4–4.9 mm, tibia I: 3.9–4.4 mm, II: 3.0–4.0 mm, III: 3.2–4.6 mm, tarsus I: 3.6–4.1 mm, II: 3.2–5.0 mm, III: 3.0–3.6 mm. Claw simple, without spines.</p><p><bold><italic>Abdomen.</italic></bold> Tergites brownish yellow, sternites yellow. Male terminalia (Figs <xref ref-type="fig" rid="F6">18</xref>, <xref ref-type="fig" rid="F6">19</xref>) yellow. Ninth tergite with two triangle-shaped lobes at the middle of posterior margin and V-shaped indentation between them. Gonocoxite elongate, distinctly wider at base, narrower beyond middle, without additional lobe. Outer gonostylus with long, narrow, slightly sinuous outer branch and small triangle-shaped lobe at base. Outer branch with sclerotised distal part and blackened apex, two small apical hook-shaped teeth curved medially. Inner gonostylus large, fleshy, setose, two-branched. Outer branch long and narrow, inner branch short, reaching to ~ 1/3 of outer branch. Aedeagus (Fig. <xref ref-type="fig" rid="F6">20</xref>) strongly curved at ~ 2/3 length, distal part at ~ 90 <sup>0</sup> angle to basal part (clearly visible in lateral view). Paramere posteriorly short, narrow, rod-shaped with darkened distal part, reaching just slightly beyond base of gonocoxite (best visible in ventral view). Interbase with tip rounded. Ovipositor (Fig. <xref ref-type="fig" rid="F6">21</xref>) pale yellow. Cercus very long, narrow, distal part slightly raised upwards. Hypogynial valve long, wedge-shaped, pointed apex reaching slightly beyond middle of cercus. Spermatheca small, rounded.</p></tp:treatment-sec><tp:treatment-sec sec-type="Elevation range" id="SECID0E6EBG"><title>Elevation range.</title><p>From the sea level to nearly 1700 m.</p></tp:treatment-sec><tp:treatment-sec sec-type="Period of activity" id="SECID0EEFBG"><title>Period of activity.</title><p>From the end of April through late July.</p></tp:treatment-sec><tp:treatment-sec sec-type="habitat" id="SECID0EJFBG"><title>Habitat.</title><p>Mountainous river margins covered with deciduous trees and shrubs.</p></tp:treatment-sec><tp:treatment-sec sec-type="distribution" id="SECID0EOFBG"><title>General distribution.</title><p>Species was known only from Honshu island, Japan. Recorded from the Korean Peninsula for the first time.</p></tp:treatment-sec><tp:treatment-sec><!--Section generated to contain objects referenced in tp:taxon-treatment.--><fig id="F16" position="float" orientation="portrait"><object-id xmlns:xlink="http://www.w3.org/1999/xlink" content-type="doi" xlink:type="simple">10.3897/zookeys.1217.115627.figures47-50</object-id><object-id xmlns:xlink="http://www.w3.org/1999/xlink" content-type="arpha" xlink:type="simple">5FE719AB-7007-5E2B-BC1B-1960E68760BA</object-id><label>Figures 47–50.</label><caption><p>Sampling localities of Korean <italic><tp:taxon-name><tp:taxon-name-part taxon-name-part-type="genus" reg="Adelphomyia">Adelphomyia</tp:taxon-name-part></tp:taxon-name></italic><bold>47</bold><italic><tp:taxon-name><tp:taxon-name-part taxon-name-part-type="genus" reg="Adelphomyia">A.</tp:taxon-name-part><tp:taxon-name-part taxon-name-part-type="species" reg="acicularis">acicularis</tp:taxon-name-part><tp:taxon-name-part taxon-name-part-type="subspecies" reg="bidens">bidens</tp:taxon-name-part></tp:taxon-name></italic> Savchenko, 1983 <bold>48</bold><italic><tp:taxon-name><tp:taxon-name-part taxon-name-part-type="genus" reg="Adelphomyia">A.</tp:taxon-name-part><tp:taxon-name-part taxon-name-part-type="species" reg="flavella">flavella</tp:taxon-name-part></tp:taxon-name></italic> (Alexander, 1920) <bold>49</bold><italic><tp:taxon-name><tp:taxon-name-part taxon-name-part-type="genus" reg="Adelphomyia">A.</tp:taxon-name-part><tp:taxon-name-part taxon-name-part-type="species" reg="punctum">punctum</tp:taxon-name-part></tp:taxon-name></italic> (Meigen, 1818) <bold>50</bold><italic><tp:taxon-name><tp:taxon-name-part taxon-name-part-type="genus" reg="Adelphomyia">A.</tp:taxon-name-part><tp:taxon-name-part taxon-name-part-type="species" reg="jejuana">jejuana</tp:taxon-name-part></tp:taxon-name></italic> Podenas, sp. nov.</p></caption><graphic xmlns:xlink="http://www.w3.org/1999/xlink" xlink:href="zookeys-1217-047_article-115627__-g016.jpg" position="float" orientation="portrait" xlink:type="simple" id="oo_1164282.jpg"><uri content-type="original_file" xlink:type="simple">https://binary.pensoft.net/fig/1164282</uri></graphic></fig></tp:treatment-sec><ref-list><ref id="B20"><mixed-citation xmlns:xlink="http://www.w3.org/1999/xlink" xlink:type="simple"><person-group><name name-style="western"><surname>Oosterbroek</surname><given-names>P</given-names></name></person-group> (<year>2024</year>) Catalogue of the Craneflies of the World (CCW). <ext-link xlink:href="https://ccw.naturalis.nl/index.php" ext-link-type="uri" xlink:type="simple">https://ccw.naturalis.nl/index.php</ext-link> [last update 23 Mar. 2024]</mixed-citation></ref></ref-list></tp:taxon-treatment>
