# Supplementary material for: ﻿Adelphomyia crane flies (Diptera, Limoniidae) of Korea with identification key for all Palaearctic species
Source: Zookeys. 2024 Oct 30;1217:47–78. doi: 10.3897/zookeys.1217.115627 (PMC11541100; doi:10.3897/zookeys.1217.115627)
Supplement: XML Treatment for Adelphomyia macrotrichiata [file zookeys.1217.115627-treatment4.xml]

<!DOCTYPE tp:taxon-treatment
  PUBLIC "-//TaxonX//DTD Taxonomic Treatment Publishing DTD v0 20100105//EN" "tax-treatment-NSO.dtd">
<tp:taxon-treatment xmlns:tp="http://www.plazi.org/taxpub"><tp:treatment-meta><kwd-group><label>Taxon classification</label><kwd>
              <named-content content-type="kingdom">Animalia</named-content>
            </kwd><kwd>
              <named-content content-type="order">Diptera</named-content>
            </kwd><kwd>
              <named-content content-type="family">Limoniidae</named-content>
            </kwd></kwd-group><mixed-citation publication-type="journal"><person-group><name><surname>Podenas</surname><given-names>Sigitas</given-names></name><name><surname>Park</surname><given-names>Sun-Jae</given-names></name><name><surname>Bae</surname><given-names>Changhwan</given-names></name></person-group><article-title>﻿<italic><tp:taxon-name><tp:taxon-name-part taxon-name-part-type="genus" reg="Adelphomyia">Adelphomyia</tp:taxon-name-part></tp:taxon-name></italic> crane flies (<tp:taxon-name><tp:taxon-name-part taxon-name-part-type="order">Diptera</tp:taxon-name-part></tp:taxon-name>, <tp:taxon-name><tp:taxon-name-part taxon-name-part-type="family">Limoniidae</tp:taxon-name-part></tp:taxon-name>) of Korea with identification key for all Palaearctic species</article-title><source>Zookeys</source><day>30</day><month>10</month><year>2024</year><volume>1217</volume><fpage>47</fpage><lpage>78</lpage><pub-id pub-id-type="doi">10.3897/zookeys.1217.115627</pub-id></mixed-citation></tp:treatment-meta><tp:nomenclature><label>﻿</label><tp:taxon-name>
            <object-id xmlns:xlink="http://www.w3.org/1999/xlink" content-type="arpha" xlink:type="simple">A34FE3C3-5F05-5B2A-8CE8-0B13B1BFD860</object-id>
            <tp:taxon-name-part taxon-name-part-type="genus" reg="Adelphomyia">Adelphomyia</tp:taxon-name-part>
            <tp:taxon-name-part taxon-name-part-type="species" reg="macrotrichiata">macrotrichiata</tp:taxon-name-part>
          </tp:taxon-name><tp:taxon-authority>(Alexander, 1923)</tp:taxon-authority><xref ref-type="fig" rid="F7">Figs 22</xref><xref ref-type="fig" rid="F7">, 23</xref><tp:nomenclature-citation-list><tp:nomenclature-citation><tp:taxon-name><tp:taxon-name-part taxon-name-part-type="genus" reg="Limnophila">Limnophila</tp:taxon-name-part> (<tp:taxon-name-part taxon-name-part-type="subgenus" reg="Lasiomastix">Lasiomastix</tp:taxon-name-part>) <tp:taxon-name-part taxon-name-part-type="species" reg="macrotrichiata">macrotrichiata</tp:taxon-name-part></tp:taxon-name><comment>Alexander, 1923: 65–66.</comment></tp:nomenclature-citation><tp:nomenclature-citation><tp:taxon-name><tp:taxon-name-part taxon-name-part-type="genus" reg="Limnophila">Limnophila</tp:taxon-name-part> (<tp:taxon-name-part taxon-name-part-type="subgenus" reg="Adelphomyia">Adelphomyia</tp:taxon-name-part>) <tp:taxon-name-part taxon-name-part-type="species" reg="macrotrichiata">macrotrichiata</tp:taxon-name-part></tp:taxon-name><comment>: <xref ref-type="bibr" rid="B10">Alexander 1940a</xref>: 49, 75, pl. 1, fig. 7.</comment></tp:nomenclature-citation><tp:nomenclature-citation><tp:taxon-name>
                <tp:taxon-name-part taxon-name-part-type="genus" reg="Adelphomyia">Adelphomyia</tp:taxon-name-part>
                <tp:taxon-name-part taxon-name-part-type="species" reg="macrotrichiata">macrotrichiata</tp:taxon-name-part>
              </tp:taxon-name><comment>: <xref ref-type="bibr" rid="B24">Savchenko 1983</xref>: 52–53; <xref ref-type="bibr" rid="B20">Oosterbroek 2024</xref>.</comment></tp:nomenclature-citation></tp:nomenclature-citation-list></tp:nomenclature><tp:treatment-sec sec-type="type material" id="SECID0E2IBG"><title>Type material examined.</title><p><bold>Japan • Holotype</bold> ♂; wing and genitalia slide-mounted; Hokkaido, Teshio; 3 July 1916; T. Issiki leg.; <named-content xmlns:xlink="http://www.w3.org/1999/xlink" content-type="dwc:institutional_code" xlink:title="National Museum of Natural History, Smithsonian Institution, Washington, DC, USA" xlink:href="http://grbio.org/institution/smithsonian-institution-national-museum-natural-history-0" xlink:type="simple">USNM</named-content>.</p></tp:treatment-sec><tp:treatment-sec sec-type="material" id="SECID0EHJBG"><title>Other examined material.</title><p>(all these specimens are <italic><tp:taxon-name><tp:taxon-name-part taxon-name-part-type="genus" reg="Adelphomyia">A.</tp:taxon-name-part><tp:taxon-name-part taxon-name-part-type="species" reg="punctum">punctum</tp:taxon-name-part></tp:taxon-name></italic> but misidentified as <italic><tp:taxon-name><tp:taxon-name-part taxon-name-part-type="genus" reg="Adelphomyia">A.</tp:taxon-name-part><tp:taxon-name-part taxon-name-part-type="species" reg="macrotrichiata">macrotrichiata</tp:taxon-name-part></tp:taxon-name></italic>). <bold>North Korea</bold> • 1 ♂ (wing and genitalia slide-mounted); Ompo; alt. 37 m; 15 June 1937; A. M. Yankovsky leg.; C. P. Alexander det.; <named-content xmlns:xlink="http://www.w3.org/1999/xlink" content-type="dwc:institutional_code" xlink:title="National Museum of Natural History, Smithsonian Institution, Washington, DC, USA" xlink:href="http://grbio.org/institution/smithsonian-institution-national-museum-natural-history-0" xlink:type="simple">USNM</named-content> • 1 ♀ (pinned); Ompo; alt. 61 m; 20 May 1938; A. M. Yankovsky leg.; C. P. Alexander det.; <named-content xmlns:xlink="http://www.w3.org/1999/xlink" content-type="dwc:institutional_code" xlink:title="National Museum of Natural History, Smithsonian Institution, Washington, DC, USA" xlink:href="http://grbio.org/institution/smithsonian-institution-national-museum-natural-history-0" xlink:type="simple">USNM</named-content> • 1 ♀ (pinned); Ompo; alt. 61 m; 24 May 1938; A. M. Yankovsky leg.; C. P. Alexander det.; <named-content xmlns:xlink="http://www.w3.org/1999/xlink" content-type="dwc:institutional_code" xlink:title="National Museum of Natural History, Smithsonian Institution, Washington, DC, USA" xlink:href="http://grbio.org/institution/smithsonian-institution-national-museum-natural-history-0" xlink:type="simple">USNM</named-content> • 1 ex. (pinned, wing and tip of abdomen missing); Ompo; alt. 61 m; 28 May 1938; A. M. Yankovsky leg.; C. P. Alexander det.; <named-content xmlns:xlink="http://www.w3.org/1999/xlink" content-type="dwc:institutional_code" xlink:title="National Museum of Natural History, Smithsonian Institution, Washington, DC, USA" xlink:href="http://grbio.org/institution/smithsonian-institution-national-museum-natural-history-0" xlink:type="simple">USNM</named-content> • 1 ♂ (pinned); Ompo; alt. 152 m; 28 May 1938; A. M. Yankovsky leg.; C. P. Alexander det.; <named-content xmlns:xlink="http://www.w3.org/1999/xlink" content-type="dwc:institutional_code" xlink:title="National Museum of Natural History, Smithsonian Institution, Washington, DC, USA" xlink:href="http://grbio.org/institution/smithsonian-institution-national-museum-natural-history-0" xlink:type="simple">USNM</named-content> • 1 ♂ (pinned); Ompo; alt. 91 m; 29 May 1938; A. M. Yankovsky leg.; C. P. Alexander det.; <named-content xmlns:xlink="http://www.w3.org/1999/xlink" content-type="dwc:institutional_code" xlink:title="National Museum of Natural History, Smithsonian Institution, Washington, DC, USA" xlink:href="http://grbio.org/institution/smithsonian-institution-national-museum-natural-history-0" xlink:type="simple">USNM</named-content> • 2 ♀ (pinned); Ompo; alt. 122 m; 29 May 1938; A. M. Yankovsky leg.; C. P. Alexander det.; <named-content xmlns:xlink="http://www.w3.org/1999/xlink" content-type="dwc:institutional_code" xlink:title="National Museum of Natural History, Smithsonian Institution, Washington, DC, USA" xlink:href="http://grbio.org/institution/smithsonian-institution-national-museum-natural-history-0" xlink:type="simple">USNM</named-content>.</p></tp:treatment-sec><tp:treatment-sec sec-type="redescription" id="SECID0ELMBG"><title>Redescription.</title><p>Body semi-polished brownish yellow with darker abdomen. Male body length 5.5–6.8 mm, female 7.7–9.2 mm, male wing length 6.2–9.1 mm, female 7.6–8.5 mm.</p><p><bold><italic>Head.</italic></bold> Pale bluish grey because of dense pruinosity, covered with long, semi-erect, brownish yellow setae. Eyes widely separated in both sexes, distance between eyes at base of antenna exceeds length of scape. Antenna rather long, approximately reaching to base of halter if bent backwards. Male antenna 1.4 mm long, that of female 1.1–1.6 mm. Scape elongate, nearly cylindrical, obscure yellow, turning brownish towards apex, covered with sparse greyish pruinosity. Pedicel obscure yellow to brown, depending on specimen, wider distally. Few basal flagellomeres yellow to greyish yellow, distal flagellomeres greyish brown. Basal flagellomeres oval, distal segment spindle-shaped. Rostrum brownish, sparsely dusted with grey dorsally, palpus brown.</p><p><bold><italic>Thorax.</italic></bold> Pronotum pale grey, covered with short erect yellow setae, postpronotum obscure yellow. Presutural scutum semi-polished, uniformly brownish yellow medially, yellowish along frontal and lateral margins, without stripes. Scutal lobe brownish yellow with paler margins. Area between scutal lobes yellow. Scutellum greyish yellow. Mediotergite greyish with yellowish lateral and posterior margins. Pleuron pale brown, sparsely covered with bluish grey pruinosity. Wing (Fig. <xref ref-type="fig" rid="F7">22</xref>) semi-translucent, yellowish. Stigma oval, pale brown. Indistinct darker areas surround cord, distal margin of discal cell and <italic>m-cu</italic>. Veins pale brown, yellowish at wing base. Venation: <italic>Sc</italic> comparatively long, reaching costal vein slightly before branching point of <italic>Rs</italic>, <italic>sc-r</italic> ~ 3× its own length from tip of <italic>Sc. Rs</italic> long, slightly arched at base. Free end of <italic>R<sub>1</sub></italic> longitudinal, <italic>R<sub>2</sub></italic> oblique, 2.8× its own length from tip of <italic>R<sub>1</sub></italic>. <italic>R<sub>3</sub></italic> and <italic>R<sub>4</sub></italic> slightly arched and diverging towards wing margin, cell <italic>r<sub>3</sub></italic> with short stem, veins <italic>R<sub>4</sub></italic> and <italic>R<sub>5</sub></italic> converging towards wing margin. Cross-vein <italic>r-m</italic> distinct, at base of discal cell. Discal cell 2.2× as long as wide. Cell <italic>m<sub>1</sub></italic> 2.2× as long as its stem. Cross-vein <italic>m-cu</italic> slightly before middle of discal cell. Anal vein distinctly arched at wing margin, ending beyond base of <italic>Rs.</italic> Anal angle widely rounded. Distal radial and medial wing cells with abundant macrotrichiae, covering mostly distal half of each cell, and missing or nearly missing on basal half. Length of male halter 1.0 mm, of female 0.9–1.2 mm. Halter pale, base, and knob slightly infuscate. Coxae obscure yellow, dusted with grey, fore coxa brownish at base. Trochanters pale yellow. Femur pale yellow with slightly darkened brownish apex, tibia yellow with slightly infuscate tip, first tarsomere yellowish brown at base, brown at distal half, remaining tarsomeres brown to dark brown. Male femur I: 4.1–4.4 mm long, II: 5.2 mm, III: 4.3 mm, tibia I: 4.4–5.3 mm, II: 3.8 mm, III: 4.2 mm, tarsus I: 4.5–5.4 mm, II: 4.4 mm, III: 3.9 mm. Female femur I: 4.0–4.5 mm long, II: 4.4 mm, III: 4.6 mm, tibia I: 4.4–4.5 mm, II: 3.7 mm, III: 5.0 mm, tarsus I: 4.0–4.7 mm, II: 4.1 mm, III: 4.2 mm. Claw simple, black, without spines.</p><fig id="F7" position="float" orientation="portrait"><object-id xmlns:xlink="http://www.w3.org/1999/xlink" content-type="doi" xlink:type="simple">10.3897/zookeys.1217.115627.figures22-23</object-id><object-id xmlns:xlink="http://www.w3.org/1999/xlink" content-type="arpha" xlink:type="simple">D433EA35-236D-5DD3-9186-E7EAD587440B</object-id><label>Figures 22, 23.</label><caption><p><italic><tp:taxon-name><tp:taxon-name-part taxon-name-part-type="genus" reg="Adelphomyia">Adelphomyia</tp:taxon-name-part><tp:taxon-name-part taxon-name-part-type="species" reg="macrotrichiata">macrotrichiata</tp:taxon-name-part></tp:taxon-name></italic> (Alexander, 1923), male, holotype <bold>22</bold> wing <bold>23</bold> genitalia, dorsal view.</p></caption><graphic xmlns:xlink="http://www.w3.org/1999/xlink" xlink:href="zookeys-1217-047_article-115627__-g007.jpg" position="float" orientation="portrait" xlink:type="simple" id="oo_1164273.jpg"><uri content-type="original_file" xlink:type="simple">https://binary.pensoft.net/fig/1164273</uri></graphic></fig><p><bold><italic>Abdomen.</italic></bold> Tergites brown, pregenital tergite dark brown. Four basal sternites yellow to pale yellow, remaining sternites brown, pregenital sternite darker. Male terminalia (Fig. <xref ref-type="fig" rid="F7">23</xref>) with base of ninth segment darker brown. Distal margin of ninth segment, gonocoxites and gonostyli yellow except blackened distal part of outer gonostylus. Epandrium with two apically blunt lobes at the middle of posterior margin and narrow U-shaped indentation between them. Gonocoxite distinctly wider at base, narrower beyond middle, without additional lobe. Outer gonostylus with long, narrow, slightly curved outer branch, and subbasal widening; widened part rounded, but not extended into separate lobe. Outer branch with sclerotised distal part and blackened apex, two small, apical, hook-shaped teeth at tip of outer margin. Inner gonostylus two-branched, outer branch long, narrow, blunt apex knob-shaped, inner branch short, narrow, reaching to approximately middle of outer branch. Aedeagus long, narrow, strongly curved ventrally, distal part at ~ 90° angle to basal part (clearly visible in lateral view). Paramere posteriorly narrow, rod-shaped. Ovipositor obscure yellow. Cercus very long, narrow, distal part slightly raised upwards. Hypogynial valve long, spine-shaped, apex reaching distinctly beyond middle of cercus.</p><fig id="F8" position="float" orientation="portrait"><object-id xmlns:xlink="http://www.w3.org/1999/xlink" content-type="doi" xlink:type="simple">10.3897/zookeys.1217.115627.figures24-26</object-id><object-id xmlns:xlink="http://www.w3.org/1999/xlink" content-type="arpha" xlink:type="simple">0D261118-D3AB-5CDE-B97C-9572119879F8</object-id><label>Figures 24–26.</label><caption><p><italic><tp:taxon-name><tp:taxon-name-part taxon-name-part-type="genus" reg="Adelphomyia">Adelphomyia</tp:taxon-name-part><tp:taxon-name-part taxon-name-part-type="species" reg="pilifer">pilifer</tp:taxon-name-part></tp:taxon-name></italic> (Alexander, 1919), male <bold>24</bold> wing, paratype <bold>25</bold> general view <bold>26</bold> genitalia, dorsal view, paratype.</p></caption><graphic xmlns:xlink="http://www.w3.org/1999/xlink" xlink:href="zookeys-1217-047_article-115627__-g008.jpg" position="float" orientation="portrait" xlink:type="simple" id="oo_1164274.jpg"><uri content-type="original_file" xlink:type="simple">https://binary.pensoft.net/fig/1164274</uri></graphic></fig><fig id="F9" position="float" orientation="portrait"><object-id xmlns:xlink="http://www.w3.org/1999/xlink" content-type="doi" xlink:type="simple">10.3897/zookeys.1217.115627.figures27-28</object-id><object-id xmlns:xlink="http://www.w3.org/1999/xlink" content-type="arpha" xlink:type="simple">DDD03681-0445-5D11-A464-D0386AA0F79F</object-id><label>Figures 27, 28.</label><caption><p><italic><tp:taxon-name><tp:taxon-name-part taxon-name-part-type="genus" reg="Adelphomyia">Adelphomyia</tp:taxon-name-part><tp:taxon-name-part taxon-name-part-type="species" reg="prionolaboides">prionolaboides</tp:taxon-name-part></tp:taxon-name></italic> (Alexander, 1934), male <bold>27</bold> wing <bold>28</bold> genitalia, dorsal view. Abbreviation: interb – interbases.</p></caption><graphic xmlns:xlink="http://www.w3.org/1999/xlink" xlink:href="zookeys-1217-047_article-115627__-g009.jpg" position="float" orientation="portrait" xlink:type="simple" id="oo_1164275.jpg"><uri content-type="original_file" xlink:type="simple">https://binary.pensoft.net/fig/1164275</uri></graphic></fig></tp:treatment-sec><tp:treatment-sec sec-type="Elevation range" id="SECID0EXRBG"><title>Elevation range.</title><p>Unknown.</p></tp:treatment-sec><tp:treatment-sec sec-type="Period of activity" id="SECID0E3RBG"><title>Period of activity.</title><p>Adults were collected only during first two weeks of July in Japan and the Far East of Russia.</p></tp:treatment-sec><tp:treatment-sec sec-type="habitat" id="SECID0EBSBG"><title>Habitat.</title><p>Adults are flying among dense grassy vegetation along margins of streams and rivers surrounded by wet broad-leaved forests in South Primorye close to the border with Korea (<xref ref-type="bibr" rid="B24">Savchenko 1983</xref>).</p></tp:treatment-sec><tp:treatment-sec sec-type="distribution" id="SECID0ELSBG"><title>General distribution.</title><p>Species was described from Japan (Hokkaido Island), it is recorded from the Far East of Russia (Primorsky Kray).</p></tp:treatment-sec><tp:treatment-sec sec-type="remarks" id="SECID0EQSBG"><title>Remarks.</title><p>Wing illustrated in <xref ref-type="bibr" rid="B10">Alexander (1940a</xref>: pl. 1, fig. 7) does not belongs to the genus <italic><tp:taxon-name><tp:taxon-name-part taxon-name-part-type="genus" reg="Adelphomyia">Adelphomyia</tp:taxon-name-part></tp:taxon-name></italic> or even to the subfamily <tp:taxon-name><tp:taxon-name-part taxon-name-part-type="subfamily">Limnophilinae</tp:taxon-name-part></tp:taxon-name>. <italic><tp:taxon-name><tp:taxon-name-part taxon-name-part-type="genus" reg="Adelphomyia">Adelphomyia</tp:taxon-name-part><tp:taxon-name-part taxon-name-part-type="species" reg="macrotrichiata">macrotrichiata</tp:taxon-name-part></tp:taxon-name></italic> wing venation is probably shown in pl. 1 fig. 15. <xref ref-type="bibr" rid="B24">Savchenko (1983</xref>: 52) wrote that macrotrichiae nearly completely cover distal radial and medial cells in the specimens from the Far East of Russia (in ‘Key for identification of regional species’), while North Korean specimens have macrotrichiae mostly at distal half of each cell, basal half bare. Because of that character, North Korean specimens could be identified as <italic><tp:taxon-name><tp:taxon-name-part taxon-name-part-type="genus" reg="Adelphomyia">A.</tp:taxon-name-part><tp:taxon-name-part taxon-name-part-type="species" reg="punctum">punctum</tp:taxon-name-part></tp:taxon-name></italic> in Savchenko’s key for the Far Eastern <italic><tp:taxon-name><tp:taxon-name-part taxon-name-part-type="genus" reg="Adelphomyia">Adelphomyia</tp:taxon-name-part></tp:taxon-name></italic>. Specimens from the Far East have trichiation more similar to the specimens from Japan and to holotype. Savchenko also mentions a large variability of wing venation, especially in the position of <italic>R<sub>2</sub></italic>, comparative length of cell <italic>m<sub>1</sub></italic> and position of <italic>m-cu</italic>. Shape of <italic><tp:taxon-name><tp:taxon-name-part taxon-name-part-type="genus" reg="Adelphomyia">A.</tp:taxon-name-part><tp:taxon-name-part taxon-name-part-type="species" reg="macrotrichiata">macrotrichiata</tp:taxon-name-part></tp:taxon-name></italic> aedeagus is very different from that of <italic><tp:taxon-name><tp:taxon-name-part taxon-name-part-type="genus" reg="Adelphomyia">A.</tp:taxon-name-part><tp:taxon-name-part taxon-name-part-type="species" reg="punctum">punctum</tp:taxon-name-part></tp:taxon-name></italic>. Aedeagus of <italic><tp:taxon-name><tp:taxon-name-part taxon-name-part-type="genus" reg="Adelphomyia">A.</tp:taxon-name-part><tp:taxon-name-part taxon-name-part-type="species" reg="macrotrichiata">macrotrichiata</tp:taxon-name-part></tp:taxon-name></italic> is long and strongly curved with distal part at right angle to the basal part when aedeagus of <italic><tp:taxon-name><tp:taxon-name-part taxon-name-part-type="genus" reg="Adelphomyia">A.</tp:taxon-name-part><tp:taxon-name-part taxon-name-part-type="species" reg="punctum">punctum</tp:taxon-name-part></tp:taxon-name></italic> is short and nearly straight. Genitalia of all specimens on which was based the record of <italic><tp:taxon-name><tp:taxon-name-part taxon-name-part-type="genus" reg="Adelphomyia">A.</tp:taxon-name-part><tp:taxon-name-part taxon-name-part-type="species" reg="macrotrichiata">macrotrichiata</tp:taxon-name-part></tp:taxon-name></italic> from North Korea were examined and all of them were identified as <italic><tp:taxon-name><tp:taxon-name-part taxon-name-part-type="genus" reg="Adelphomyia">A.</tp:taxon-name-part><tp:taxon-name-part taxon-name-part-type="species" reg="punctum">punctum</tp:taxon-name-part></tp:taxon-name></italic>. No <italic><tp:taxon-name><tp:taxon-name-part taxon-name-part-type="genus" reg="Adelphomyia">A.</tp:taxon-name-part><tp:taxon-name-part taxon-name-part-type="species" reg="macrotrichiata">macrotrichiata</tp:taxon-name-part></tp:taxon-name></italic> was found in additional material from the same locality, and the species was not found among other <italic><tp:taxon-name><tp:taxon-name-part taxon-name-part-type="genus" reg="Adelphomyia">Adelphomyia</tp:taxon-name-part></tp:taxon-name></italic> specimens from Korea. Based on this we delete <italic><tp:taxon-name><tp:taxon-name-part taxon-name-part-type="genus" reg="Adelphomyia">A.</tp:taxon-name-part><tp:taxon-name-part taxon-name-part-type="species" reg="macrotrichiata">macrotrichiata</tp:taxon-name-part></tp:taxon-name></italic> from Korean species list. On the other hand, <italic><tp:taxon-name><tp:taxon-name-part taxon-name-part-type="genus" reg="Adelphomyia">A.</tp:taxon-name-part><tp:taxon-name-part taxon-name-part-type="species" reg="macrotrichiata">macrotrichiata</tp:taxon-name-part></tp:taxon-name></italic> was found in the Far East of Russia close to the border with Korea and we expect this species at least in the northern part of the Peninsula.</p></tp:treatment-sec><ref-list><ref id="B10"><mixed-citation xmlns:xlink="http://www.w3.org/1999/xlink" xlink:type="simple"><person-group><name name-style="western"><surname>Alexander</surname><given-names>CP</given-names></name></person-group> (<year>1940a</year>) <article-title>New or little-known <tp:taxon-name><tp:taxon-name-part taxon-name-part-type="family">Tipulidae</tp:taxon-name-part></tp:taxon-name> from eastern Asia (<tp:taxon-name><tp:taxon-name-part taxon-name-part-type="order">Diptera</tp:taxon-name-part></tp:taxon-name>). XLI.</article-title><source>Philippine Journal of Science</source><volume>71</volume>: <fpage>39</fpage>–<lpage>76</lpage>.</mixed-citation></ref><ref id="B24"><mixed-citation xmlns:xlink="http://www.w3.org/1999/xlink" xlink:type="simple"><person-group><name name-style="western"><surname>Savchenko</surname><given-names>EN</given-names></name></person-group> (<year>1983</year>) <source><tp:taxon-name><tp:taxon-name-part taxon-name-part-type="family">Limoniidae</tp:taxon-name-part></tp:taxon-name> of South Primorye. Akademiya Nauk Ukrainskoy SSR, I. I.</source><publisher-name>Schmalhausen Institute of Zoology of Academy of Sciences of Ukraine</publisher-name>, <publisher-loc>Naukova Dumka, Kiev</publisher-loc>, <size units="page">156 pp</size>. [in Russian]</mixed-citation></ref><ref id="B20"><mixed-citation xmlns:xlink="http://www.w3.org/1999/xlink" xlink:type="simple"><person-group><name name-style="western"><surname>Oosterbroek</surname><given-names>P</given-names></name></person-group> (<year>2024</year>) Catalogue of the Craneflies of the World (CCW). <ext-link xlink:href="https://ccw.naturalis.nl/index.php" ext-link-type="uri" xlink:type="simple">https://ccw.naturalis.nl/index.php</ext-link> [last update 23 Mar. 2024]</mixed-citation></ref></ref-list></tp:taxon-treatment>
