# Supplementary material for: ﻿Adelphomyia crane flies (Diptera, Limoniidae) of Korea with identification key for all Palaearctic species
Source: Zookeys. 2024 Oct 30;1217:47–78. doi: 10.3897/zookeys.1217.115627 (PMC11541100; doi:10.3897/zookeys.1217.115627)
Supplement: XML Treatment for Adelphomyia punctum [file zookeys.1217.115627-treatment5.xml]

<!DOCTYPE tp:taxon-treatment
  PUBLIC "-//TaxonX//DTD Taxonomic Treatment Publishing DTD v0 20100105//EN" "tax-treatment-NSO.dtd">
<tp:taxon-treatment xmlns:tp="http://www.plazi.org/taxpub"><tp:treatment-meta><kwd-group><label>Taxon classification</label><kwd>
              <named-content content-type="kingdom">Animalia</named-content>
            </kwd><kwd>
              <named-content content-type="order">Diptera</named-content>
            </kwd><kwd>
              <named-content content-type="family">Limoniidae</named-content>
            </kwd></kwd-group><mixed-citation publication-type="journal"><person-group><name><surname>Podenas</surname><given-names>Sigitas</given-names></name><name><surname>Park</surname><given-names>Sun-Jae</given-names></name><name><surname>Bae</surname><given-names>Changhwan</given-names></name></person-group><article-title>﻿<italic><tp:taxon-name><tp:taxon-name-part taxon-name-part-type="genus" reg="Adelphomyia">Adelphomyia</tp:taxon-name-part></tp:taxon-name></italic> crane flies (<tp:taxon-name><tp:taxon-name-part taxon-name-part-type="order">Diptera</tp:taxon-name-part></tp:taxon-name>, <tp:taxon-name><tp:taxon-name-part taxon-name-part-type="family">Limoniidae</tp:taxon-name-part></tp:taxon-name>) of Korea with identification key for all Palaearctic species</article-title><source>Zookeys</source><day>30</day><month>10</month><year>2024</year><volume>1217</volume><fpage>47</fpage><lpage>78</lpage><pub-id pub-id-type="doi">10.3897/zookeys.1217.115627</pub-id></mixed-citation></tp:treatment-meta><tp:nomenclature><label>﻿</label><tp:taxon-name>
            <object-id xmlns:xlink="http://www.w3.org/1999/xlink" content-type="arpha" xlink:type="simple">E3EA8902-F498-548D-A198-A1683865E7CE</object-id>
            <tp:taxon-name-part taxon-name-part-type="genus" reg="Adelphomyia">Adelphomyia</tp:taxon-name-part>
            <tp:taxon-name-part taxon-name-part-type="species" reg="punctum">punctum</tp:taxon-name-part>
          </tp:taxon-name><tp:taxon-authority>(Meigen, 1818)</tp:taxon-authority><xref ref-type="fig" rid="F10">Figs 29–33</xref><tp:nomenclature-citation-list><tp:nomenclature-citation><tp:taxon-name>
                <tp:taxon-name-part taxon-name-part-type="genus" reg="Limnobia">Limnobia</tp:taxon-name-part>
                <tp:taxon-name-part taxon-name-part-type="species" reg="punctum">punctum</tp:taxon-name-part>
              </tp:taxon-name><comment>Meigen, 1818: 128.</comment></tp:nomenclature-citation><tp:nomenclature-citation><tp:taxon-name>
                <tp:taxon-name-part taxon-name-part-type="genus" reg="Limnophila">Limnophila</tp:taxon-name-part>
                <tp:taxon-name-part taxon-name-part-type="species" reg="punctum">punctum</tp:taxon-name-part>
              </tp:taxon-name><comment>: <xref ref-type="bibr" rid="B28">Verrall 1886</xref>: 200; Meijere 1921: 65, 81; <xref ref-type="bibr" rid="B21">Pierre 1924</xref>: 121, 126; <xref ref-type="bibr" rid="B19">Nielsen 1925</xref>: 75; <xref ref-type="bibr" rid="B17">Lackschewitz 1940</xref>: 85.</comment></tp:nomenclature-citation><tp:nomenclature-citation><tp:taxon-name>
                <tp:taxon-name-part taxon-name-part-type="genus" reg="Adelphomyia">Adelphomyia</tp:taxon-name-part>
                <tp:taxon-name-part taxon-name-part-type="species" reg="helvetica">helvetica</tp:taxon-name-part>
              </tp:taxon-name><comment>: <xref ref-type="bibr" rid="B13">Bergroth 1891</xref>: 134–135; Pierre, 1924: 115.</comment></tp:nomenclature-citation><tp:nomenclature-citation><tp:taxon-name><tp:taxon-name-part taxon-name-part-type="genus" reg="Limnophila">Limnophila</tp:taxon-name-part> (<tp:taxon-name-part taxon-name-part-type="subgenus" reg="Adelphomyia">Adelphomyia</tp:taxon-name-part>) <tp:taxon-name-part taxon-name-part-type="species" reg="punctum">punctum</tp:taxon-name-part></tp:taxon-name><comment>: <xref ref-type="bibr" rid="B9">Alexander 1938</xref>: 324.</comment></tp:nomenclature-citation><tp:nomenclature-citation><tp:taxon-name>
                <tp:taxon-name-part taxon-name-part-type="genus" reg="Adelphomyia">Adelphomyia</tp:taxon-name-part>
                <tp:taxon-name-part taxon-name-part-type="species" reg="punctum">punctum</tp:taxon-name-part>
              </tp:taxon-name><comment>: <xref ref-type="bibr" rid="B25">Savchenko 1986</xref>: 275; <xref ref-type="bibr" rid="B26">Savchenko 1989</xref>: 79.</comment></tp:nomenclature-citation></tp:nomenclature-citation-list></tp:nomenclature><tp:treatment-sec sec-type="material" id="SECID0EJ3BG"><title>Examined material.</title><p>(Fig. <xref ref-type="fig" rid="F16">49</xref>) <bold>North Korea</bold> • 2 ♂ (pinned); Ompo; alt. 76 m; 19 May 1937; Yankovsky leg.; <named-content xmlns:xlink="http://www.w3.org/1999/xlink" content-type="dwc:institutional_code" xlink:title="National Museum of Natural History, Smithsonian Institution, Washington, DC, USA" xlink:href="http://grbio.org/institution/smithsonian-institution-national-museum-natural-history-0" xlink:type="simple">USNM</named-content> • 1 ♀ (pinned); Ompo; alt. 76 m; 9 June 1937; Yankovsky leg.; <named-content xmlns:xlink="http://www.w3.org/1999/xlink" content-type="dwc:institutional_code" xlink:title="National Museum of Natural History, Smithsonian Institution, Washington, DC, USA" xlink:href="http://grbio.org/institution/smithsonian-institution-national-museum-natural-history-0" xlink:type="simple">USNM</named-content> • 1 ♂, 8 ♀ (pinned); Ompo; alt. 37 m; 15 June 1937; Yankovsky leg.; <named-content xmlns:xlink="http://www.w3.org/1999/xlink" content-type="dwc:institutional_code" xlink:title="National Museum of Natural History, Smithsonian Institution, Washington, DC, USA" xlink:href="http://grbio.org/institution/smithsonian-institution-national-museum-natural-history-0" xlink:type="simple">USNM</named-content> • 1 ♂, 1 ex. (broken, pinned); Ompo; alt. 183 m; 23 June 1937; Yankovsky leg.; <named-content xmlns:xlink="http://www.w3.org/1999/xlink" content-type="dwc:institutional_code" xlink:title="National Museum of Natural History, Smithsonian Institution, Washington, DC, USA" xlink:href="http://grbio.org/institution/smithsonian-institution-national-museum-natural-history-0" xlink:type="simple">USNM</named-content> • 1 ♂ (pinned); Ompo; alt. 274 m; 12 May 1938; Yankovsky leg.; <named-content xmlns:xlink="http://www.w3.org/1999/xlink" content-type="dwc:institutional_code" xlink:title="National Museum of Natural History, Smithsonian Institution, Washington, DC, USA" xlink:href="http://grbio.org/institution/smithsonian-institution-national-museum-natural-history-0" xlink:type="simple">USNM</named-content> • 1 ♂ (pinned); Ompo; alt. 305 m; 13 May 1938; Yankovsky leg.; <named-content xmlns:xlink="http://www.w3.org/1999/xlink" content-type="dwc:institutional_code" xlink:title="National Museum of Natural History, Smithsonian Institution, Washington, DC, USA" xlink:href="http://grbio.org/institution/smithsonian-institution-national-museum-natural-history-0" xlink:type="simple">USNM</named-content> • 1 ♂ (pinned); Ompo; alt. 46 m; 25 May 1938; A. Yankovsky leg.; <named-content xmlns:xlink="http://www.w3.org/1999/xlink" content-type="dwc:institutional_code" xlink:title="National Museum of Natural History, Smithsonian Institution, Washington, DC, USA" xlink:href="http://grbio.org/institution/smithsonian-institution-national-museum-natural-history-0" xlink:type="simple">USNM</named-content> • 1 ♂ (pinned); Ompo; alt. 122 m; 27 May 1938; Yankovsky leg.; <named-content xmlns:xlink="http://www.w3.org/1999/xlink" content-type="dwc:institutional_code" xlink:title="National Museum of Natural History, Smithsonian Institution, Washington, DC, USA" xlink:href="http://grbio.org/institution/smithsonian-institution-national-museum-natural-history-0" xlink:type="simple">USNM</named-content> • 1 ♂, 1 ♀ (pinned); Ompo; alt. 91 m; 29 May 1938; Yankovsky leg.; <named-content xmlns:xlink="http://www.w3.org/1999/xlink" content-type="dwc:institutional_code" xlink:title="National Museum of Natural History, Smithsonian Institution, Washington, DC, USA" xlink:href="http://grbio.org/institution/smithsonian-institution-national-museum-natural-history-0" xlink:type="simple">USNM</named-content> • 1 ♂, 5 ♀ (pinned); Ompo; alt. 122 m; 3 June 1938; Yankovsky leg.; <named-content xmlns:xlink="http://www.w3.org/1999/xlink" content-type="dwc:institutional_code" xlink:title="National Museum of Natural History, Smithsonian Institution, Washington, DC, USA" xlink:href="http://grbio.org/institution/smithsonian-institution-national-museum-natural-history-0" xlink:type="simple">USNM</named-content> • 1 ♀ (pinned); Ompo; alt. 91 m; 9 June 1938; Yankovsky leg.; <named-content xmlns:xlink="http://www.w3.org/1999/xlink" content-type="dwc:institutional_code" xlink:title="National Museum of Natural History, Smithsonian Institution, Washington, DC, USA" xlink:href="http://grbio.org/institution/smithsonian-institution-national-museum-natural-history-0" xlink:type="simple">USNM</named-content> • 1 ♂, 3 ♀ (pinned); Ompo; alt. 91 m; 10 June 1938; Yankovsky leg.; <named-content xmlns:xlink="http://www.w3.org/1999/xlink" content-type="dwc:institutional_code" xlink:title="National Museum of Natural History, Smithsonian Institution, Washington, DC, USA" xlink:href="http://grbio.org/institution/smithsonian-institution-national-museum-natural-history-0" xlink:type="simple">USNM</named-content> • 3 ♀ (pinned); Ompo; alt. 107 m; 11 June 1938; Yankovsky leg.; <named-content xmlns:xlink="http://www.w3.org/1999/xlink" content-type="dwc:institutional_code" xlink:title="National Museum of Natural History, Smithsonian Institution, Washington, DC, USA" xlink:href="http://grbio.org/institution/smithsonian-institution-national-museum-natural-history-0" xlink:type="simple">USNM</named-content> • 3 ♂, 2 ♀ (pinned); Seren Mts.; alt. 762 m; 14 June 1938; A. Yankovsky leg.; <named-content xmlns:xlink="http://www.w3.org/1999/xlink" content-type="dwc:institutional_code" xlink:title="National Museum of Natural History, Smithsonian Institution, Washington, DC, USA" xlink:href="http://grbio.org/institution/smithsonian-institution-national-museum-natural-history-0" xlink:type="simple">USNM</named-content> • 2 ♂ (pinned); Seren Mts.; alt. 853 m; 15 June 1938; Yankovsky leg.; <named-content xmlns:xlink="http://www.w3.org/1999/xlink" content-type="dwc:institutional_code" xlink:title="National Museum of Natural History, Smithsonian Institution, Washington, DC, USA" xlink:href="http://grbio.org/institution/smithsonian-institution-national-museum-natural-history-0" xlink:type="simple">USNM</named-content> • 1 ♂ (pinned); Seren Mts.; alt. 914 m; 22 June 1938; A. Yankovsky leg.; <named-content xmlns:xlink="http://www.w3.org/1999/xlink" content-type="dwc:institutional_code" xlink:title="National Museum of Natural History, Smithsonian Institution, Washington, DC, USA" xlink:href="http://grbio.org/institution/smithsonian-institution-national-museum-natural-history-0" xlink:type="simple">USNM</named-content> • 2 ♂, 1 ex. (broken, pinned); Seren Mts.; alt. 1067 m; 22 June 1938; A. Yankovsky leg.; <named-content xmlns:xlink="http://www.w3.org/1999/xlink" content-type="dwc:institutional_code" xlink:title="National Museum of Natural History, Smithsonian Institution, Washington, DC, USA" xlink:href="http://grbio.org/institution/smithsonian-institution-national-museum-natural-history-0" xlink:type="simple">USNM</named-content> • 1 ♂ (pinned); Seren Mts.; alt. 1219 m; 22 June 1938; A. M. Yankovsky leg.; <named-content xmlns:xlink="http://www.w3.org/1999/xlink" content-type="dwc:institutional_code" xlink:title="National Museum of Natural History, Smithsonian Institution, Washington, DC, USA" xlink:href="http://grbio.org/institution/smithsonian-institution-national-museum-natural-history-0" xlink:type="simple">USNM</named-content> • 1 ♀ (pinned); Seren Mts.; alt. 1524–1829 m; 25 June 1938; A. M. Yankovsky leg.; <named-content xmlns:xlink="http://www.w3.org/1999/xlink" content-type="dwc:institutional_code" xlink:title="National Museum of Natural History, Smithsonian Institution, Washington, DC, USA" xlink:href="http://grbio.org/institution/smithsonian-institution-national-museum-natural-history-0" xlink:type="simple">USNM</named-content> • 1 ♀ (pinned); Seren Mts.; alt. 1676 m; 25 June 1938; A. Yankovsky leg.; <named-content xmlns:xlink="http://www.w3.org/1999/xlink" content-type="dwc:institutional_code" xlink:title="National Museum of Natural History, Smithsonian Institution, Washington, DC, USA" xlink:href="http://grbio.org/institution/smithsonian-institution-national-museum-natural-history-0" xlink:type="simple">USNM</named-content> • 2 ♂, 1 ♀ (pinned); Seren Mts.; alt. 1829 m; 25 June 1938; A. Yankovsky leg.; <named-content xmlns:xlink="http://www.w3.org/1999/xlink" content-type="dwc:institutional_code" xlink:title="National Museum of Natural History, Smithsonian Institution, Washington, DC, USA" xlink:href="http://grbio.org/institution/smithsonian-institution-national-museum-natural-history-0" xlink:type="simple">USNM</named-content> • 1 ♂ (pinned); Seren Mts.; alt. 914 m; 30 June 1938; A. Yankovsky leg.; <named-content xmlns:xlink="http://www.w3.org/1999/xlink" content-type="dwc:institutional_code" xlink:title="National Museum of Natural History, Smithsonian Institution, Washington, DC, USA" xlink:href="http://grbio.org/institution/smithsonian-institution-national-museum-natural-history-0" xlink:type="simple">USNM</named-content> • 1 ♂ abdomen (pinned); Kankyo Nando Puksu Pyaksan; alt. 1829 m; 15 June 1939; Yankovsky leg.; <named-content xmlns:xlink="http://www.w3.org/1999/xlink" content-type="dwc:institutional_code" xlink:title="National Museum of Natural History, Smithsonian Institution, Washington, DC, USA" xlink:href="http://grbio.org/institution/smithsonian-institution-national-museum-natural-history-0" xlink:type="simple">USNM</named-content> • 1 ♂ (pinned, genitalia dissected in microvial with glycerol on same pin); Kankyo Nando, Puksu Pyaksan; alt. 1676 m; 17 July 1939; A. Yankovsky leg.; <named-content xmlns:xlink="http://www.w3.org/1999/xlink" content-type="dwc:institutional_code" xlink:title="National Museum of Natural History, Smithsonian Institution, Washington, DC, USA" xlink:href="http://grbio.org/institution/smithsonian-institution-national-museum-natural-history-0" xlink:type="simple">USNM</named-content> • 1 ♂, 1 ♀ (pinned); Kankyo Nando, Puksu Pyaksan; alt. 1829 m; 24 July 1939; A. Yankovsky leg.; <named-content xmlns:xlink="http://www.w3.org/1999/xlink" content-type="dwc:institutional_code" xlink:title="National Museum of Natural History, Smithsonian Institution, Washington, DC, USA" xlink:href="http://grbio.org/institution/smithsonian-institution-national-museum-natural-history-0" xlink:type="simple">USNM</named-content> • 1 ♂, 2 ♀ (pinned); Kankyo Nando, Puksu Pyaksan; alt. 1524 m; 3 August 1939; A. Yankovsky leg.; <named-content xmlns:xlink="http://www.w3.org/1999/xlink" content-type="dwc:institutional_code" xlink:title="National Museum of Natural History, Smithsonian Institution, Washington, DC, USA" xlink:href="http://grbio.org/institution/smithsonian-institution-national-museum-natural-history-0" xlink:type="simple">USNM</named-content>; <bold>South Korea</bold> • 1 ♂ (in ethanol); Gangwon-do, Pyeonchang-gun, Odaesan National Park; <named-content xmlns:xlink="http://www.w3.org/1999/xlink" content-type="dwc:verbatimCoordinates" xlink:type="simple"><named-content content-type="geo-json" specific-use="{&#34;type&#34;:&#34;Point&#34;,&#34;coordinates&#34;:[128.577230,37.749130]}" id="NCID0EPAAI" xlink:type="simple">37.74913°N, 128.57723°E</named-content></named-content>; alt. 726 m; 22 June 2012; S. Kim, S. Podenas leg.; <named-content xmlns:xlink="http://www.w3.org/1999/xlink" content-type="dwc:institutional_code" xlink:title="National Institute of Biological Resources" xlink:href="http://grbio.org/institution/national-institute-biological-resources" xlink:type="simple">NIBR</named-content> • 2 ♂ (in ethanol); Jeollabuk-do, Namwon, Unbong-eup, Hwasu-ri; <named-content xmlns:xlink="http://www.w3.org/1999/xlink" content-type="dwc:verbatimCoordinates" xlink:type="simple"><named-content content-type="geo-json" specific-use="{&#34;type&#34;:&#34;Point&#34;,&#34;coordinates&#34;:[127.577590,35.453450]}" id="NCID0E2AAI" xlink:type="simple">35.45345°N, 127.57759°E</named-content></named-content>; alt. 509 m; 6 May 2013 (01); S. Podenas leg.; <named-content xmlns:xlink="http://www.w3.org/1999/xlink" content-type="dwc:institutional_code" xlink:title="National Institute of Biological Resources" xlink:href="http://grbio.org/institution/national-institute-biological-resources" xlink:type="simple">NIBR</named-content> • 1 ♂ (in ethanol); Gyeongsangnam-do, Hamyang, Macheon-myeon, Samjeong-ri; <named-content xmlns:xlink="http://www.w3.org/1999/xlink" content-type="dwc:verbatimCoordinates" xlink:type="simple"><named-content content-type="geo-json" specific-use="{&#34;type&#34;:&#34;Point&#34;,&#34;coordinates&#34;:[127.652280,35.367130]}" id="NCID0EHBAI" xlink:type="simple">35.36713°N, 127.65228°E</named-content></named-content>; alt. 406 m; 11 May 2013 (5); S. Podenas leg.; <named-content xmlns:xlink="http://www.w3.org/1999/xlink" content-type="dwc:institutional_code" xlink:title="National Institute of Biological Resources" xlink:href="http://grbio.org/institution/national-institute-biological-resources" xlink:type="simple">NIBR</named-content> • 2 ♂ (in ethanol); Gyeonggi-do, Paju-si, Gunnae-myeon, Jeomwon-ri, Gate (South-MDL); <named-content xmlns:xlink="http://www.w3.org/1999/xlink" content-type="dwc:verbatimCoordinates" xlink:type="simple"><named-content content-type="geo-json" specific-use="{&#34;type&#34;:&#34;Point&#34;,&#34;coordinates&#34;:[126.720970,37.934300]}" id="NCID0ETBAI" xlink:type="simple">37.93430°N, 126.72097°E</named-content></named-content>; alt. 39 m; 20 May 2016; T. E. Klein, H.-C. Kim leg.; Mosquito Magnet; <named-content xmlns:xlink="http://www.w3.org/1999/xlink" content-type="dwc:institutional_code" xlink:title="National Institute of Biological Resources" xlink:href="http://grbio.org/institution/national-institute-biological-resources" xlink:type="simple">NIBR</named-content> • 1 ♀ (in ethanol); Jeollanam-do, Gurye-gun, Toji-myeon, Naeseo-ri, Piagol valley; <named-content xmlns:xlink="http://www.w3.org/1999/xlink" content-type="dwc:verbatimCoordinates" xlink:type="simple"><named-content content-type="geo-json" specific-use="{&#34;type&#34;:&#34;Point&#34;,&#34;coordinates&#34;:[127.569240,35.273330]}" id="NCID0E6BAI" xlink:type="simple">35.27333°N, 127.56924°E</named-content></named-content>; alt. 546 m; 3 June 2016 (3); S. Podenas leg.; <named-content xmlns:xlink="http://www.w3.org/1999/xlink" content-type="dwc:institutional_code" xlink:title="National Institute of Biological Resources" xlink:href="http://grbio.org/institution/national-institute-biological-resources" xlink:type="simple">NIBR</named-content> • 1 ♀ (in ethanol); Jeollanam-do, Gurye-gun, Toji-myeon, Naeseo-ri, Piagol valley; <named-content xmlns:xlink="http://www.w3.org/1999/xlink" content-type="dwc:verbatimCoordinates" xlink:type="simple"><named-content content-type="geo-json" specific-use="{&#34;type&#34;:&#34;Point&#34;,&#34;coordinates&#34;:[127.571330,35.271230]}" id="NCID0ELCAI" xlink:type="simple">35.27123°N, 127.57133°E</named-content></named-content>; alt. 534 m; 4 June 2016 (1); V. Podeniene leg.; <named-content xmlns:xlink="http://www.w3.org/1999/xlink" content-type="dwc:institutional_code" xlink:title="National Institute of Biological Resources" xlink:href="http://grbio.org/institution/national-institute-biological-resources" xlink:type="simple">NIBR</named-content> • 2 ♂ (in ethanol); Gyeonggi-do, Paju-si, Gunnae-myeon, Jeomwon-ri, Gate (South-MDL); <named-content xmlns:xlink="http://www.w3.org/1999/xlink" content-type="dwc:verbatimCoordinates" xlink:type="simple"><named-content content-type="geo-json" specific-use="{&#34;type&#34;:&#34;Point&#34;,&#34;coordinates&#34;:[126.720960,37.934310]}" id="NCID0EXCAI" xlink:type="simple">37.93431°N, 126.72096°E</named-content></named-content>; alt. 39 m; 17 May 2019; T. E. Klein, H.-C. Kim leg.; Mosquito Magnet; <named-content xmlns:xlink="http://www.w3.org/1999/xlink" content-type="dwc:institutional_code" xlink:title="National Institute of Biological Resources" xlink:href="http://grbio.org/institution/national-institute-biological-resources" xlink:type="simple">NIBR</named-content>.</p></tp:treatment-sec><tp:treatment-sec sec-type="material" id="SECID0EADAI"><title>Comparative material examined.</title><p><bold>Lithuania</bold> • 1 ♂ (genitalia in microvial with glycerol); Raseiniai district, Sargeliai; <named-content xmlns:xlink="http://www.w3.org/1999/xlink" content-type="dwc:verbatimCoordinates" xlink:type="simple"><named-content content-type="geo-json" specific-use="{&#34;type&#34;:&#34;Point&#34;,&#34;coordinates&#34;:[23.456300,55.476200]}" id="NCID0ELDAI" xlink:type="simple">55.4762°N, 23.4563°E</named-content></named-content>; 5–13 June 2009; <abbrev xmlns:xlink="http://www.w3.org/1999/xlink" xlink:title="Nature Research Centre" id="ABBRID0EQDAI" xlink:type="simple">NRC</abbrev> • 1 ♂, 1 ♀ (pinned); Moletai distr., river Skardis; <named-content xmlns:xlink="http://www.w3.org/1999/xlink" content-type="dwc:verbatimCoordinates" xlink:type="simple"><named-content content-type="geo-json" specific-use="{&#34;type&#34;:&#34;Point&#34;,&#34;coordinates&#34;:[25.454850,55.291320]}" id="NCID0EXDAI" xlink:type="simple">55.29132°N, 025.45485°E</named-content></named-content>; alt. 150 m; 26 May 2012; S. Podenas leg.; <abbrev xmlns:xlink="http://www.w3.org/1999/xlink" xlink:title="Nature Research Centre" id="ABBRID0E3DAI" xlink:type="simple">NRC</abbrev>.</p></tp:treatment-sec><tp:treatment-sec sec-type="redescription" id="SECID0EAEAI"><title>Redescription.</title><p>General body colouration varies from yellowish brown to greyish brown. Body length of male 3.9–8.2 mm, female 6.4–7.2 mm. Male wing: 6.1–8.8 mm; female wing: 6.1–8.3 mm.</p><p><bold><italic>Head.</italic></bold> Slightly extended posteriorly, grey, brownish grey postero-laterally, pale grey frontally, covered with long, sparse, yellowish setae, longest of which nearly as long as both basal antennomeres combined. Eyes widely separated in both sexes, distance between them at base of antennae nearly same as length of both basal antennomeres together. Length of male antenna 0.9–1.8 mm, reaching wing base if bent backward; female 1.1–1.3 mm. Scape brown dusted with grey, elongate, nearly cylindrical, 2.2× as long as wide and 2× as long as pedicel. Pedicel oval, brown, covered with few short setae. Flagellum 14-segmented, brown, distal flagellomeres darker. Flagellomeres oval with short apical pedicels, apical segment nearly as long as preceding. Verticils up to 2.5× as long as respective segments. Short erect pubescence, covering segments pale. Rostrum, palpi, and mouth parts dark brown to blackish.</p><p><bold><italic>Thorax.</italic></bold> Cervical sclerites brown, dark brown ventrally, covered with grey pruinosity. Thorax yellowish brown to brown covered with sparse grey pruinosity. Pronotum pale brown to brown, dusted with grey, dorso-laterally covered with sparse erect long setae. Mesonotal prescutum semi-polished, pale brown, sparsely dusted with grey, yellowish laterally, covered with sparse erect setae, longitudinal stripes absent or very indistinct in some specimens. Tubercular pit small, brown, close to frontal margin of sclerite, pseudosutural fovea distinct dark brown. Scutal lobe frontally concolourous with presutural scutum, laterally and posteriorly brownish yellow. Area between scutal lobes greyish. Scutellum brownish at the middle, yellow laterally. Mediotergite yellow with narrow indistinct greyish brown median line. Pleuron bare, without setae, brownish yellow, sparsely dusted with grey; posterior basal area brown. Wing (Fig. <xref ref-type="fig" rid="F10">29</xref>) semi-translucent, with indistinct darkening surrounding cross-veins and apices of all longitudinal veins at wing margin, some specimens without such darkening. Stigma elongate, brownish. Veins brown, yellowish at wing base and in costal area. Macrotrichiae more abundant in radial cells and cell <italic>m<sub>1</sub></italic>, present also in other marginal cells along postero-apical wing margin. Venation: <italic>Sc</italic> long, but not reaching branching point of <italic>Rs</italic>, <italic>sc-r</italic> ~ 3× its own length from tip of <italic>Sc. Rs</italic> long, slightly arched or angulate at base, with or without short spur. Free end of <italic>R<sub>1</sub></italic> longitudinal, <italic>R<sub>2</sub></italic> transverse, indistinct, ~ 2× its own length from tip of <italic>R<sub>1</sub></italic>, <italic>R<sub>3</sub></italic>, and <italic>R<sub>4</sub></italic> slightly diverging towards wing margin, cell <italic>r<sub>3</sub></italic> with short stem. Cross-vein <italic>r-m</italic> distinct, at base of discal cell. Discal cell 2× as long as wide. Cross-vein <italic>m-cu</italic> slightly before middle of discal cell. Anal vein slightly arched at wing margin, ending slightly before base of <italic>Rs.</italic> Anal angle widely rounded. Male halter 0.9–1.7 mm long, female 0.8–1.3 mm. Halter pale brownish, knob slightly infuscate distally. Frontal coxa pale brown frontally, yellow posteriorly, remaining coxae yellow, slightly dusted with grey, covered with long erect yellowish setae. Trochanters yellow to brownish yellow. Femur yellow, darkened at apex, tibia yellowish brown with darkened distal part, tarsomeres dark brown, only base of basal tarsomeres yellowish. Male femur I: 3.9–5.0 mm, II: 4.2–5.2 mm, III: 4.2–6.2 mm, tibia I: 5.7–5.9 mm, II: 4.8–5.5 mm, III: 4.5–6.2 mm, tarsus I: 5.7–6.4 mm, II: 5.4–5.9 mm, III: 3.9–5.3 mm. Female femur I: 3.6 mm long, II: 3.8–4.2 mm, III: 4.1–4.7 mm, tibia I: 4.1 mm, II: 3.5–4.0 mm, III: 4.0–5.0 mm, tarsus I: 3.9–4.0 mm, II: 3.5–3.8 mm, III: 3.1–3.7 mm long. Claw simple without subbasal spines or teeth.</p><fig id="F10" position="float" orientation="portrait"><object-id xmlns:xlink="http://www.w3.org/1999/xlink" content-type="doi" xlink:type="simple">10.3897/zookeys.1217.115627.figures29-33</object-id><object-id xmlns:xlink="http://www.w3.org/1999/xlink" content-type="arpha" xlink:type="simple">32B8CAFE-5F36-58FB-A984-7863E01330E9</object-id><label>Figures 29–33.</label><caption><p><italic><tp:taxon-name><tp:taxon-name-part taxon-name-part-type="genus" reg="Adelphomyia">Adelphomyia</tp:taxon-name-part><tp:taxon-name-part taxon-name-part-type="species" reg="punctum">punctum</tp:taxon-name-part></tp:taxon-name></italic> (Meigen, 1818) <bold>29</bold> male wing <bold>30</bold> male genitalia, dorsal view <bold>31</bold> male genitalia, ventral view <bold>32</bold> aedeagal complex, lateral view <bold>33</bold> ovipositor, lateral view.</p></caption><graphic xmlns:xlink="http://www.w3.org/1999/xlink" xlink:href="zookeys-1217-047_article-115627__-g010.jpg" position="float" orientation="portrait" xlink:type="simple" id="oo_1164276.jpg"><uri content-type="original_file" xlink:type="simple">https://binary.pensoft.net/fig/1164276</uri></graphic></fig><p><bold><italic>Abdomen.</italic></bold> Semi-polished brownish yellow to brown. Two pregenital segments darkened in male, concolourous with the rest abdominal segments in female. Tergites with narrowly darkened lateral margins, with two transverse narrow indentations frontally and slightly paler posterior margin in both sexes. Male terminalia (Figs <xref ref-type="fig" rid="F10">30</xref>, <xref ref-type="fig" rid="F10">31</xref>) brownish yellow. Ninth tergite with two triangle-shaped lobes at the middle of posterior margin. Gonocoxite elongate, distinctly wider at base, narrower beyond middle, without additional lobe. Outer gonostylus with long narrow outer branch and small rounded lobe at base. Outer branch with sclerotised distal part and blackened apex, two small apical hook-shaped teeth curved medially. Inner gonostylus large, fleshy, setose, two-branched. Outer branch long and narrow, inner branch narrowly triangle-shaped reaching approximately to middle of outer branch. Aedeagus (Fig. <xref ref-type="fig" rid="F10">32</xref>) long and nearly straight, paramere posteriorly short, slightly arched, reaching before middle of aedeagus. Ovipositor (Fig. <xref ref-type="fig" rid="F10">33</xref>) yellow with very long, narrow cercus and hypovalva. Distal part of cercus slightly turned upwards, dorsal margin brownish, apex point-shaped. Hypogynial valve long, straight, wide at base, narrowing towards apex, distal part distinctly narrower, apex reaching beyond middle of cercus, dorsal margin at ~ 1/4 length from apex with long dense setae.</p></tp:treatment-sec><tp:treatment-sec sec-type="Elevation range" id="SECID0E1HAI"><title>Elevation range.</title><p>From the lowest elevations in Korea to more than 1800 m.</p></tp:treatment-sec><tp:treatment-sec sec-type="Period of activity" id="SECID0E6HAI"><title>Period of activity.</title><p>Adults on wing from beginning of May through early August.</p></tp:treatment-sec><tp:treatment-sec sec-type="habitat" id="SECID0EEIAI"><title>Habitat.</title><p>Wet places near streams and ponds surrounded by deciduous trees and in wet places of deciduous and mixed forests.</p></tp:treatment-sec><tp:treatment-sec sec-type="distribution" id="SECID0EJIAI"><title>General distribution.</title><p>Species has widely disjunct area, it is widely distributed in Europe, recorded also from eastern part of East Palaearctic. Recorded from the Korean Peninsula for the first time.</p></tp:treatment-sec><tp:treatment-sec sec-type="remarks" id="SECID0EOIAI"><title>Remarks.</title><p>Some specimens from North Korea are distinctly darker than specimens from Europe, their wings lack any pattern except stigma. At the moment, it is difficult to say if that is variation or colour change due to long preservation. North Korean specimens were collected 80 years ago. We examined male genitalia of these specimens and compared them with “typical” specimens from Europe and South Korea, but no differences were observed.</p><fig id="F11" position="float" orientation="portrait"><object-id xmlns:xlink="http://www.w3.org/1999/xlink" content-type="doi" xlink:type="simple">10.3897/zookeys.1217.115627.figures34-35</object-id><object-id xmlns:xlink="http://www.w3.org/1999/xlink" content-type="arpha" xlink:type="simple">B764BB92-8EA9-5A6A-BBD9-51C0F6D6AF91</object-id><label>Figures 34, 35.</label><caption><p><italic><tp:taxon-name><tp:taxon-name-part taxon-name-part-type="genus" reg="Adelphomyia">Adelphomyia</tp:taxon-name-part><tp:taxon-name-part taxon-name-part-type="species" reg="saitamae">saitamae</tp:taxon-name-part></tp:taxon-name></italic> (Alexander, 1920), male <bold>34</bold> wing <bold>35</bold> genitalia, dorsal view.</p></caption><graphic xmlns:xlink="http://www.w3.org/1999/xlink" xlink:href="zookeys-1217-047_article-115627__-g011.jpg" position="float" orientation="portrait" xlink:type="simple" id="oo_1164277.jpg"><uri content-type="original_file" xlink:type="simple">https://binary.pensoft.net/fig/1164277</uri></graphic></fig></tp:treatment-sec><tp:treatment-sec><!--Section generated to contain objects referenced in tp:taxon-treatment.--><fig id="F16" position="float" orientation="portrait"><object-id xmlns:xlink="http://www.w3.org/1999/xlink" content-type="doi" xlink:type="simple">10.3897/zookeys.1217.115627.figures47-50</object-id><object-id xmlns:xlink="http://www.w3.org/1999/xlink" content-type="arpha" xlink:type="simple">5FE719AB-7007-5E2B-BC1B-1960E68760BA</object-id><label>Figures 47–50.</label><caption><p>Sampling localities of Korean <italic><tp:taxon-name><tp:taxon-name-part taxon-name-part-type="genus" reg="Adelphomyia">Adelphomyia</tp:taxon-name-part></tp:taxon-name></italic><bold>47</bold><italic><tp:taxon-name><tp:taxon-name-part taxon-name-part-type="genus" reg="Adelphomyia">A.</tp:taxon-name-part><tp:taxon-name-part taxon-name-part-type="species" reg="acicularis">acicularis</tp:taxon-name-part><tp:taxon-name-part taxon-name-part-type="subspecies" reg="bidens">bidens</tp:taxon-name-part></tp:taxon-name></italic> Savchenko, 1983 <bold>48</bold><italic><tp:taxon-name><tp:taxon-name-part taxon-name-part-type="genus" reg="Adelphomyia">A.</tp:taxon-name-part><tp:taxon-name-part taxon-name-part-type="species" reg="flavella">flavella</tp:taxon-name-part></tp:taxon-name></italic> (Alexander, 1920) <bold>49</bold><italic><tp:taxon-name><tp:taxon-name-part taxon-name-part-type="genus" reg="Adelphomyia">A.</tp:taxon-name-part><tp:taxon-name-part taxon-name-part-type="species" reg="punctum">punctum</tp:taxon-name-part></tp:taxon-name></italic> (Meigen, 1818) <bold>50</bold><italic><tp:taxon-name><tp:taxon-name-part taxon-name-part-type="genus" reg="Adelphomyia">A.</tp:taxon-name-part><tp:taxon-name-part taxon-name-part-type="species" reg="jejuana">jejuana</tp:taxon-name-part></tp:taxon-name></italic> Podenas, sp. nov.</p></caption><graphic xmlns:xlink="http://www.w3.org/1999/xlink" xlink:href="zookeys-1217-047_article-115627__-g016.jpg" position="float" orientation="portrait" xlink:type="simple" id="oo_1164282.jpg"><uri content-type="original_file" xlink:type="simple">https://binary.pensoft.net/fig/1164282</uri></graphic></fig></tp:treatment-sec><ref-list><ref id="B28"><mixed-citation xmlns:xlink="http://www.w3.org/1999/xlink" xlink:type="simple"><person-group><name name-style="western"><surname>Verrall</surname><given-names>GH</given-names></name></person-group> (<year>1886</year>) A hundred new British species of <tp:taxon-name><tp:taxon-name-part taxon-name-part-type="order">Diptera</tp:taxon-name-part></tp:taxon-name>. Entomologist’s Monthly Magazine 22: 179–182, 199–202, 230–234.</mixed-citation></ref><ref id="B21"><mixed-citation xmlns:xlink="http://www.w3.org/1999/xlink" xlink:type="simple"><person-group><name name-style="western"><surname>Pierre</surname><given-names>C</given-names></name></person-group> (<year>1924</year>) Dipteres: <tp:taxon-name><tp:taxon-name-part taxon-name-part-type="family">Tipulidae</tp:taxon-name-part></tp:taxon-name>. Faune de France. Paul Lechevalier, Paris, 8: 159 pp.</mixed-citation></ref><ref id="B19"><mixed-citation xmlns:xlink="http://www.w3.org/1999/xlink" xlink:type="simple"><person-group><name name-style="western"><surname>Nielsen</surname><given-names>P</given-names></name></person-group> (<year>1925</year>) Stankelben. Danmarks Fauna. G. E. C. Gads Forlag, Copenhagen 28: 165 pp.</mixed-citation></ref><ref id="B17"><mixed-citation xmlns:xlink="http://www.w3.org/1999/xlink" xlink:type="simple"><person-group><name name-style="western"><surname>Lackschewitz</surname><given-names>P</given-names></name></person-group> (<year>1940</year>) <article-title>Die palaarktischen Limnophilinen, Anisomerinen und Pediciinen des Wiener Naturhistorischen Museums.</article-title><source>Annalen des Naturhistorischen Museums in Wien</source><volume>50</volume>: <fpage>68</fpage>–<lpage>122</lpage>.</mixed-citation></ref><ref id="B13"><mixed-citation xmlns:xlink="http://www.w3.org/1999/xlink" xlink:type="simple"><person-group><name name-style="western"><surname>Bergroth</surname><given-names>EE</given-names></name></person-group> (<year>1891</year>) <article-title>Beitrag zur Tipuliden-Fauna der Schweiz.</article-title><source>Mitteilungen der Naturforschenden Gesellschaft in Bern</source><volume>1890</volume>: <fpage>129</fpage>–<lpage>138</lpage>.</mixed-citation></ref><ref id="B9"><mixed-citation xmlns:xlink="http://www.w3.org/1999/xlink" xlink:type="simple"><person-group><name name-style="western"><surname>Alexander</surname><given-names>CP</given-names></name></person-group> (<year>1938</year>) <article-title>New or little-known <tp:taxon-name><tp:taxon-name-part taxon-name-part-type="family">Tipulidae</tp:taxon-name-part></tp:taxon-name> from eastern Asia (<tp:taxon-name><tp:taxon-name-part taxon-name-part-type="order">Diptera</tp:taxon-name-part></tp:taxon-name>). XXXVIII.</article-title><source>Philippine Journal of Science</source><volume>66</volume>: <fpage>309</fpage>–<lpage>342</lpage>.</mixed-citation></ref><ref id="B25"><mixed-citation xmlns:xlink="http://www.w3.org/1999/xlink" xlink:type="simple"><person-group><name name-style="western"><surname>Savchenko</surname><given-names>EN</given-names></name></person-group> (<year>1986</year>) Short-palped crane flies. (General description, subfamilies <tp:taxon-name><tp:taxon-name-part taxon-name-part-type="subfamily">Pediciinae</tp:taxon-name-part></tp:taxon-name> and <tp:taxon-name><tp:taxon-name-part taxon-name-part-type="subfamily">Hexatominae</tp:taxon-name-part></tp:taxon-name>). Fauna Ukrainy. Akademiya Nauk Ukrainskoy SSR, I. I. Schmalhausen Institute of Zoology of Academy of Sciences of Ukraine, Naukova Dumka, Kiev 14(2): 380 pp. [in Russian]</mixed-citation></ref><ref id="B26"><mixed-citation xmlns:xlink="http://www.w3.org/1999/xlink" xlink:type="simple"><person-group><name name-style="western"><surname>Savchenko</surname><given-names>EN</given-names></name></person-group> (<year>1989</year>) <source><tp:taxon-name><tp:taxon-name-part taxon-name-part-type="family">Limoniidae</tp:taxon-name-part></tp:taxon-name> fauna of the USSR. Determination tables of superspecies taxa with catalogue survey of species. Akadimiya Nauk Ukrainian SSR, I. I.</source><publisher-name>Schmalhausen Institute of Zoology of Academy of Sciences of Ukraine</publisher-name>, <publisher-loc>Naukova Dumka, Kiev</publisher-loc>, <size units="page">377 pp</size>. [in Russian]</mixed-citation></ref></ref-list></tp:taxon-treatment>
