# Supplementary material for: ﻿Adelphomyia crane flies (Diptera, Limoniidae) of Korea with identification key for all Palaearctic species
Source: Zookeys. 2024 Oct 30;1217:47–78. doi: 10.3897/zookeys.1217.115627 (PMC11541100; doi:10.3897/zookeys.1217.115627)
Supplement: XML Treatment for Adelphomyia jejuana [file zookeys.1217.115627-treatment6.xml]

<!DOCTYPE tp:taxon-treatment
  PUBLIC "-//TaxonX//DTD Taxonomic Treatment Publishing DTD v0 20100105//EN" "tax-treatment-NSO.dtd">
<tp:taxon-treatment xmlns:tp="http://www.plazi.org/taxpub"><tp:treatment-meta><kwd-group><label>Taxon classification</label><kwd>
              <named-content content-type="kingdom">Animalia</named-content>
            </kwd><kwd>
              <named-content content-type="order">Diptera</named-content>
            </kwd><kwd>
              <named-content content-type="family">Limoniidae</named-content>
            </kwd></kwd-group><mixed-citation publication-type="journal"><person-group><name><surname>Podenas</surname><given-names>Sigitas</given-names></name><name><surname>Park</surname><given-names>Sun-Jae</given-names></name><name><surname>Bae</surname><given-names>Changhwan</given-names></name></person-group><article-title>﻿<italic><tp:taxon-name><tp:taxon-name-part taxon-name-part-type="genus" reg="Adelphomyia">Adelphomyia</tp:taxon-name-part></tp:taxon-name></italic> crane flies (<tp:taxon-name><tp:taxon-name-part taxon-name-part-type="order">Diptera</tp:taxon-name-part></tp:taxon-name>, <tp:taxon-name><tp:taxon-name-part taxon-name-part-type="family">Limoniidae</tp:taxon-name-part></tp:taxon-name>) of Korea with identification key for all Palaearctic species</article-title><source>Zookeys</source><day>30</day><month>10</month><year>2024</year><volume>1217</volume><fpage>47</fpage><lpage>78</lpage><pub-id pub-id-type="doi">10.3897/zookeys.1217.115627</pub-id></mixed-citation></tp:treatment-meta><tp:nomenclature><label>﻿</label><tp:taxon-name>
            <object-id xmlns:xlink="http://www.w3.org/1999/xlink" content-type="arpha" xlink:type="simple">215C5FF6-8FA9-56AC-BDE6-30E8F162A58E</object-id>
            <tp:taxon-name-part taxon-name-part-type="genus" reg="Adelphomyia">Adelphomyia</tp:taxon-name-part>
            <tp:taxon-name-part taxon-name-part-type="species" reg="jejuana">jejuana</tp:taxon-name-part>
            <object-id xmlns:xlink="http://www.w3.org/1999/xlink" content-type="zoobank" xlink:type="simple">https://zoobank.org/5EA7A898-2697-49FE-B459-C68920F6C199</object-id>
          </tp:taxon-name><tp:taxon-authority>Podenas</tp:taxon-authority><tp:taxon-status xmlns:xlink="http://www.w3.org/1999/xlink" xlink:type="simple">sp. nov.</tp:taxon-status><xref ref-type="fig" rid="F14">Figs 40–43</xref><xref ref-type="fig" rid="F15">, 44–46</xref></tp:nomenclature><tp:treatment-sec sec-type="type material" id="SECID0EBLAI"><title>Type material examined.</title><p><bold>South Korea • Holotype</bold> ♂ (pinned, wing slide-mounted, genitalia in microvial with glycerol on same pin); Jeju-do, Jeju-si, Hallasan National Forest; <named-content xmlns:xlink="http://www.w3.org/1999/xlink" content-type="dwc:verbatimCoordinates" xlink:type="simple"><named-content content-type="geo-json" specific-use="{&#34;type&#34;:&#34;Point&#34;,&#34;coordinates&#34;:[126.597760,33.432220]}" id="NCID0EMLAI" xlink:type="simple">33.43222°N, 126.59776°E</named-content></named-content>; alt. 577 m; 24 May 2017 (1); S. Podenas leg.; <named-content xmlns:xlink="http://www.w3.org/1999/xlink" content-type="dwc:institutional_code" xlink:title="National Institute of Biological Resources" xlink:href="http://grbio.org/institution/national-institute-biological-resources" xlink:type="simple">NIBR</named-content>. <bold>Paratypes</bold> • 1 ♀ (pinned, wing slide-mounted); same data as holotype, topotypic; <named-content xmlns:xlink="http://www.w3.org/1999/xlink" content-type="dwc:institutional_code" xlink:title="National Institute of Biological Resources" xlink:href="http://grbio.org/institution/national-institute-biological-resources" xlink:type="simple">NIBR</named-content> • 1 ♀ (in ethanol); Jeju-do, Seogwipo-si, Saekdal-dong; <named-content xmlns:xlink="http://www.w3.org/1999/xlink" content-type="dwc:verbatimCoordinates" xlink:type="simple"><named-content content-type="geo-json" specific-use="{&#34;type&#34;:&#34;Point&#34;,&#34;coordinates&#34;:[126.462750,33.360440]}" id="NCID0E5LAI" xlink:type="simple">33.36044°N, 126.46275°E</named-content></named-content>; alt. 1103 m; 19 June 2019 (1); S. Podenas leg.; <named-content xmlns:xlink="http://www.w3.org/1999/xlink" content-type="dwc:institutional_code" xlink:title="National Institute of Biological Resources" xlink:href="http://grbio.org/institution/national-institute-biological-resources" xlink:type="simple">NIBR</named-content>.</p><fig id="F12" position="float" orientation="portrait"><object-id xmlns:xlink="http://www.w3.org/1999/xlink" content-type="doi" xlink:type="simple">10.3897/zookeys.1217.115627.figures36-37</object-id><object-id xmlns:xlink="http://www.w3.org/1999/xlink" content-type="arpha" xlink:type="simple">0CD206C6-2011-5231-8142-D06CD61A6B8A</object-id><label>Figures 36, 37.</label><caption><p><italic><tp:taxon-name><tp:taxon-name-part taxon-name-part-type="genus" reg="Adelphomyia">Adelphomyia</tp:taxon-name-part><tp:taxon-name-part taxon-name-part-type="species" reg="satsumicola">satsumicola</tp:taxon-name-part></tp:taxon-name></italic> (Alexander, 1930), male, holotype <bold>36</bold> wing <bold>37</bold> genitalia, dorsal view.</p></caption><graphic xmlns:xlink="http://www.w3.org/1999/xlink" xlink:href="zookeys-1217-047_article-115627__-g012.jpg" position="float" orientation="portrait" xlink:type="simple" id="oo_1164278.jpg"><uri content-type="original_file" xlink:type="simple">https://binary.pensoft.net/fig/1164278</uri></graphic></fig></tp:treatment-sec><tp:treatment-sec sec-type="diagnosis" id="SECID0EDNAI"><title>Diagnosis.</title><p>Reddish brown species ~ 4–7 mm long (Figs <xref ref-type="fig" rid="F14">40</xref>, <xref ref-type="fig" rid="F15">44</xref>). Head greyish brown, thorax pale brown, prescutal stripes missing. Wing brownish, no pattern with indistinct stigma. Abdomen yellow, dorsally slightly darker than ventrally. Ninth tergite of male genitalia with two point-apexed triangle-shaped lobes at posterior margin. Gonocoxite elongate. Outer gonostylus with long narrow outer branch and small angulate lobe at base. Outer branch with longitudinal wrinkles, sclerotised distal part and blackened apex. Distal part with widely rounded medial edge and two small apical hook-shaped teeth curved medially. Inner gonostylus large, fleshy, setose, two-branched. Aedeagus comparatively short, slightly arched, paramere narrowly rod-shaped, slightly arched, reaching to ~ 2/3 of aedeagus length. Ovipositor yellow with very long, narrow cercus and hypovalva. Apical part of cercus slightly turned upwards.</p></tp:treatment-sec><tp:treatment-sec sec-type="etymology" id="SECID0ERNAI"><title>Etymology.</title><p>Species is named after its type locality, Jeju Island, Korea.</p></tp:treatment-sec><tp:treatment-sec sec-type="description" id="SECID0EWNAI"><title>Description.</title><p>General body colour reddish brown (Figs <xref ref-type="fig" rid="F14">40</xref>, <xref ref-type="fig" rid="F15">44</xref>). Body length of male ~ 4 mm, female 5.3–6.8 mm. Male wing: 6.2 mm, female wing: 6.7 mm.</p><p><bold><italic>Head.</italic></bold> Greyish brown, posteriorly pale brown, pale grey along eye margin, with few yellowish setae dorsally. Eyes widely separated in both sexes, distance between them at base of antennae same as length of scape. Length of female antenna 1.2 mm, reaching wing base if bent backwards. Scape brown dusted with grey, elongate, nearly cylindrical, 2× as long as wide, and 2× as long as pedicel. Pedicel rounded, brown, covered with few short setae. Flagellum 14-segmented, pale brown. Flagellomeres oval with short apical pedicels, apical segment as long as preceding. Verticils 2× as long as respective segments. Short erect pubescence, covering segments pale. Rostrum, palpi, and mouth parts brown sparsely dusted with grey.</p><fig id="F13" position="float" orientation="portrait"><object-id xmlns:xlink="http://www.w3.org/1999/xlink" content-type="doi" xlink:type="simple">10.3897/zookeys.1217.115627.figures38-39</object-id><object-id xmlns:xlink="http://www.w3.org/1999/xlink" content-type="arpha" xlink:type="simple">2038E250-5D0F-503A-B4C3-F81C084951E1</object-id><label>Figures 38, 39.</label><caption><p><italic><tp:taxon-name><tp:taxon-name-part taxon-name-part-type="genus" reg="Adelphomyia">Adelphomyia</tp:taxon-name-part><tp:taxon-name-part taxon-name-part-type="species" reg="simplicistyla">simplicistyla</tp:taxon-name-part></tp:taxon-name></italic> (Alexander, 1940b), male, holotype <bold>38</bold> wing <bold>39</bold> genitalia, dorsal view.</p></caption><graphic xmlns:xlink="http://www.w3.org/1999/xlink" xlink:href="zookeys-1217-047_article-115627__-g013.jpg" position="float" orientation="portrait" xlink:type="simple" id="oo_1164279.jpg"><uri content-type="original_file" xlink:type="simple">https://binary.pensoft.net/fig/1164279</uri></graphic></fig><p><bold><italic>Thorax.</italic></bold> Brownish yellow, covered with sparse brownish grey pruinosity. Cervical sclerites and pronotum brown sparsely dusted with grey. Pronotum elongate with extended postero-lateral angle. Mesonotal prescutum semi-polished, brownish yellow with sparse grey pruinosity, frontal margin slightly darkened, stripes missing. Scutal lobes, scutellum, and mediotergite uniformly brownish yellow. Pleuron brownish yellow indistinctly darker above coxae. Wing (Figs <xref ref-type="fig" rid="F14">41</xref>, <xref ref-type="fig" rid="F15">45</xref>) translucent with weak brownish tint, slightly yellowish at base. No darkening along cross-veins or branching points of veins. Stigma indistinct, nearly missing. Veins pale brown. Wing venation: vein <italic>Sc</italic> long, apex reaching wing margin slightly before branching point of radial sector, <italic>sc-r</italic> 2× its own length before apex of <italic>Sc</italic>, <italic>Rs</italic> long, nearly straight, just slightly arched at base, <italic>R<sub>2</sub></italic> 4× its own length before apex of <italic>R<sub>1</sub></italic>, cell <italic>r<sub>1</sub></italic> slightly widened at wing margin; <italic>R<sub>3</sub></italic> and <italic>R<sub>4</sub></italic> slightly diverging towards wing margin, cell <italic>r<sub>3</sub></italic> with short stem. Cross-vein <italic>r-m</italic> distinct, at base of discal cell. Discal cell 2.3× as long as wide. Cross-vein <italic>m-cu</italic> slightly before middle of discal cell. Anal vein slightly arched at wing margin, ending at the level of <italic>Rs</italic> base in male, slightly beyond base of <italic>Rs</italic> in female. Anal angle widely rounded. Male halter 0.8 mm long, female 1.0 mm. Halter brownish yellow, knob with greyish tinge. Coxae and trochanters brownish yellow, legs yellow with brownish distal tarsomeres. Male femur I: 3.6 mm, III: 4.5 mm, tibia I: 4.7 mm, III: 4.6 mm, tarsus I: 4.7 mm, III: 4.0 mm. Female femur I: 3.7 mm long, II: 3.5 mm, III: 4.2 mm, tibia I: 4.0 mm, II: 3.5 mm, III: 4.2 mm, tarsus I: 4.0 mm, II: 3.5 mm, III: 3.5 mm long. Claw simple without subbasal spines or teeth.</p><fig id="F14" position="float" orientation="portrait"><object-id xmlns:xlink="http://www.w3.org/1999/xlink" content-type="doi" xlink:type="simple">10.3897/zookeys.1217.115627.figures40-43</object-id><object-id xmlns:xlink="http://www.w3.org/1999/xlink" content-type="arpha" xlink:type="simple">C4BFEEED-1552-50A7-ADF5-D1F5FCD28C22</object-id><label>Figures 40–43.</label><caption><p><italic><tp:taxon-name><tp:taxon-name-part taxon-name-part-type="genus" reg="Adelphomyia">Adelphomyia</tp:taxon-name-part><tp:taxon-name-part taxon-name-part-type="species" reg="jejuana">jejuana</tp:taxon-name-part></tp:taxon-name></italic> Podenas, sp. nov., holotype, male <bold>40</bold> general view <bold>41</bold> wing <bold>42</bold> genitalia, dorsal view <bold>43</bold> aedeagal complex, lateral view. Abbreviations: interb – interbase; ppm – posterior part of paramere.</p></caption><graphic xmlns:xlink="http://www.w3.org/1999/xlink" xlink:href="zookeys-1217-047_article-115627__-g014.jpg" position="float" orientation="portrait" xlink:type="simple" id="oo_1164280.jpg"><uri content-type="original_file" xlink:type="simple">https://binary.pensoft.net/fig/1164280</uri></graphic></fig><fig id="F15" position="float" orientation="portrait"><object-id xmlns:xlink="http://www.w3.org/1999/xlink" content-type="doi" xlink:type="simple">10.3897/zookeys.1217.115627.figures44-46</object-id><object-id xmlns:xlink="http://www.w3.org/1999/xlink" content-type="arpha" xlink:type="simple">8B471485-C387-54F9-AF4B-30EBDF623F7E</object-id><label>Figures 44–46.</label><caption><p><italic><tp:taxon-name><tp:taxon-name-part taxon-name-part-type="genus" reg="Adelphomyia">Adelphomyia</tp:taxon-name-part><tp:taxon-name-part taxon-name-part-type="species" reg="jejuana">jejuana</tp:taxon-name-part></tp:taxon-name></italic> Podenas, sp. nov., paratype, female <bold>44</bold> general view <bold>45</bold> wing <bold>46</bold> ovipositor, lateral view.</p></caption><graphic xmlns:xlink="http://www.w3.org/1999/xlink" xlink:href="zookeys-1217-047_article-115627__-g015.jpg" position="float" orientation="portrait" xlink:type="simple" id="oo_1164281.jpg"><uri content-type="original_file" xlink:type="simple">https://binary.pensoft.net/fig/1164281</uri></graphic></fig><fig id="F16" position="float" orientation="portrait"><object-id xmlns:xlink="http://www.w3.org/1999/xlink" content-type="doi" xlink:type="simple">10.3897/zookeys.1217.115627.figures47-50</object-id><object-id xmlns:xlink="http://www.w3.org/1999/xlink" content-type="arpha" xlink:type="simple">5FE719AB-7007-5E2B-BC1B-1960E68760BA</object-id><label>Figures 47–50.</label><caption><p>Sampling localities of Korean <italic><tp:taxon-name><tp:taxon-name-part taxon-name-part-type="genus" reg="Adelphomyia">Adelphomyia</tp:taxon-name-part></tp:taxon-name></italic><bold>47</bold><italic><tp:taxon-name><tp:taxon-name-part taxon-name-part-type="genus" reg="Adelphomyia">A.</tp:taxon-name-part><tp:taxon-name-part taxon-name-part-type="species" reg="acicularis">acicularis</tp:taxon-name-part><tp:taxon-name-part taxon-name-part-type="subspecies" reg="bidens">bidens</tp:taxon-name-part></tp:taxon-name></italic> Savchenko, 1983 <bold>48</bold><italic><tp:taxon-name><tp:taxon-name-part taxon-name-part-type="genus" reg="Adelphomyia">A.</tp:taxon-name-part><tp:taxon-name-part taxon-name-part-type="species" reg="flavella">flavella</tp:taxon-name-part></tp:taxon-name></italic> (Alexander, 1920) <bold>49</bold><italic><tp:taxon-name><tp:taxon-name-part taxon-name-part-type="genus" reg="Adelphomyia">A.</tp:taxon-name-part><tp:taxon-name-part taxon-name-part-type="species" reg="punctum">punctum</tp:taxon-name-part></tp:taxon-name></italic> (Meigen, 1818) <bold>50</bold><italic><tp:taxon-name><tp:taxon-name-part taxon-name-part-type="genus" reg="Adelphomyia">A.</tp:taxon-name-part><tp:taxon-name-part taxon-name-part-type="species" reg="jejuana">jejuana</tp:taxon-name-part></tp:taxon-name></italic> Podenas, sp. nov.</p></caption><graphic xmlns:xlink="http://www.w3.org/1999/xlink" xlink:href="zookeys-1217-047_article-115627__-g016.jpg" position="float" orientation="portrait" xlink:type="simple" id="oo_1164282.jpg"><uri content-type="original_file" xlink:type="simple">https://binary.pensoft.net/fig/1164282</uri></graphic></fig><p><bold><italic>Abdomen.</italic></bold> Tergites brownish yellow, sternites yellow. Male terminalia (Fig. <xref ref-type="fig" rid="F14">42</xref>) yellow. Ninth tergite with two sharply apexed triangle-shaped lobes at the middle of posterior margin and wide V-shaped emargination between them. Gonocoxite elongate, wider at base, narrower beyond two thirds of length, without additional lobe. Outer gonostylus with long, narrow outer branch and small angulate lobe at base. Outer branch with longitudinal wrinkles, sclerotised distal part and blackened apex. Distal part with widely rounded medial edge and two small apical hook-shaped teeth curved medially. Inner gonostylus large, fleshy, setose, two-branched. Outer branch long, narrow, inner branch short triangle-shaped reaching to ~ 1/4 of outer branch length. Aedeagus (Fig. <xref ref-type="fig" rid="F14">43</xref>) comparatively short, slightly arched, paramere narrowly rod-shaped, slightly arched, reaching to ~ 2/3 of aedeagus. Distal part of interbase pale yellow, rounded. Ovipositor (Fig. <xref ref-type="fig" rid="F15">46</xref>) yellow with very long narrow cercus and hypovalva. Apical part of cercus slightly raised upwards. Hypogynial valve wide at base, apical part distinctly narrower, dorso-apical margin covered with long setae. Apex of hypogynial valve reaches slightly beyond middle of cercus.</p></tp:treatment-sec><tp:treatment-sec sec-type="distribution" id="SECID0E2VAI"><title>Distribution.</title><p>Currently known only from Jeju Island, South Korea (Fig. <xref ref-type="fig" rid="F16">50</xref>).</p></tp:treatment-sec><tp:treatment-sec sec-type="habitat" id="SECID0EFWAI"><title>Habitats.</title><p>Small valley of temporary stream covered with deciduous trees and shrubs, moss-covered rocks; small swampy meadow on the edge of small stream surrounded by deciduous forest.</p></tp:treatment-sec><tp:treatment-sec sec-type="Elevation" id="SECID0EKWAI"><title>Elevation.</title><p>From less than 600 m to 1100 m.</p></tp:treatment-sec><tp:treatment-sec sec-type="Period of activity" id="SECID0EPWAI"><title>Period of activity.</title><p>Adults on wing from late May through middle of June.</p></tp:treatment-sec><tp:treatment-sec sec-type="remarks" id="SECID0EUWAI"><title>Remarks.</title><p><italic><tp:taxon-name><tp:taxon-name-part taxon-name-part-type="genus" reg="Adelphomyia">Adelphomyia</tp:taxon-name-part><tp:taxon-name-part taxon-name-part-type="species" reg="jejuana">jejuana</tp:taxon-name-part></tp:taxon-name></italic> Podenas, sp. nov., having unpatterned wings and pale body colouration, resembling <italic><tp:taxon-name><tp:taxon-name-part taxon-name-part-type="genus" reg="Adelphomyia">A.</tp:taxon-name-part><tp:taxon-name-part taxon-name-part-type="species" reg="flavella">flavella</tp:taxon-name-part></tp:taxon-name></italic> but differs from it by details of male terminalia and darker body colouration. Ninth tergite of <italic><tp:taxon-name><tp:taxon-name-part taxon-name-part-type="genus" reg="Adelphomyia">A.</tp:taxon-name-part><tp:taxon-name-part taxon-name-part-type="species" reg="jejuana">jejuana</tp:taxon-name-part></tp:taxon-name></italic> Podenas, sp. nov., especially lobes on posterior margin, resemble that of <italic><tp:taxon-name><tp:taxon-name-part taxon-name-part-type="genus" reg="Adelphomyia">A.</tp:taxon-name-part><tp:taxon-name-part taxon-name-part-type="species" reg="acicularis">acicularis</tp:taxon-name-part><tp:taxon-name-part taxon-name-part-type="subspecies" reg="bidens">bidens</tp:taxon-name-part></tp:taxon-name></italic>, but in <italic><tp:taxon-name><tp:taxon-name-part taxon-name-part-type="genus" reg="Adelphomyia">A.</tp:taxon-name-part><tp:taxon-name-part taxon-name-part-type="species" reg="jejuana">jejuana</tp:taxon-name-part></tp:taxon-name></italic> Podenas, sp. nov. they are distinctly wider at base and point-apexed. Subapical angle of outer gonostylus is low and widely rounded in <italic><tp:taxon-name><tp:taxon-name-part taxon-name-part-type="genus" reg="Adelphomyia">A.</tp:taxon-name-part><tp:taxon-name-part taxon-name-part-type="species" reg="jejuana">jejuana</tp:taxon-name-part></tp:taxon-name></italic> Podenas, sp. nov., when that in most other Palaearctic species is very distinct and nearly right-angled. Aedeagus of <italic><tp:taxon-name><tp:taxon-name-part taxon-name-part-type="genus" reg="Adelphomyia">A.</tp:taxon-name-part><tp:taxon-name-part taxon-name-part-type="species" reg="jejuana">jejuana</tp:taxon-name-part></tp:taxon-name></italic> Podenas, sp. nov. is shorter than that in <italic><tp:taxon-name><tp:taxon-name-part taxon-name-part-type="genus" reg="Adelphomyia">A.</tp:taxon-name-part><tp:taxon-name-part taxon-name-part-type="species" reg="flavella">flavella</tp:taxon-name-part></tp:taxon-name></italic>, just slightly extending beyond apices of parameres, when that in <italic><tp:taxon-name><tp:taxon-name-part taxon-name-part-type="genus" reg="Adelphomyia">A.</tp:taxon-name-part><tp:taxon-name-part taxon-name-part-type="species" reg="flavella">flavella</tp:taxon-name-part></tp:taxon-name></italic> is very long and distinctly curved. Aedeagus in <italic><tp:taxon-name><tp:taxon-name-part taxon-name-part-type="genus" reg="Adelphomyia">A.</tp:taxon-name-part><tp:taxon-name-part taxon-name-part-type="species" reg="acicularis">acicularis</tp:taxon-name-part><tp:taxon-name-part taxon-name-part-type="subspecies" reg="bidens">bidens</tp:taxon-name-part></tp:taxon-name></italic>, <italic><tp:taxon-name><tp:taxon-name-part taxon-name-part-type="genus" reg="Adelphomyia">A.</tp:taxon-name-part><tp:taxon-name-part taxon-name-part-type="species" reg="saitamae">saitamae</tp:taxon-name-part></tp:taxon-name></italic>, <italic><tp:taxon-name><tp:taxon-name-part taxon-name-part-type="genus" reg="Adelphomyia">A.</tp:taxon-name-part><tp:taxon-name-part taxon-name-part-type="species" reg="macrotrichiata">macrotrichiata</tp:taxon-name-part></tp:taxon-name></italic>, <italic><tp:taxon-name><tp:taxon-name-part taxon-name-part-type="genus" reg="Adelphomyia">A.</tp:taxon-name-part><tp:taxon-name-part taxon-name-part-type="species" reg="breviramus">breviramus</tp:taxon-name-part></tp:taxon-name></italic>, <italic><tp:taxon-name><tp:taxon-name-part taxon-name-part-type="genus" reg="Adelphomyia">A.</tp:taxon-name-part><tp:taxon-name-part taxon-name-part-type="species" reg="biacus">biacus</tp:taxon-name-part></tp:taxon-name></italic>, and <italic><tp:taxon-name><tp:taxon-name-part taxon-name-part-type="genus" reg="Adelphomyia">A.</tp:taxon-name-part><tp:taxon-name-part taxon-name-part-type="species" reg="flavella">flavella</tp:taxon-name-part></tp:taxon-name></italic> is strongly curved at nearly right angle, straight in <italic><tp:taxon-name><tp:taxon-name-part taxon-name-part-type="genus" reg="Adelphomyia">A.</tp:taxon-name-part><tp:taxon-name-part taxon-name-part-type="species" reg="punctum">punctum</tp:taxon-name-part></tp:taxon-name></italic>, <italic><tp:taxon-name><tp:taxon-name-part taxon-name-part-type="genus" reg="Adelphomyia">A.</tp:taxon-name-part><tp:taxon-name-part taxon-name-part-type="species" reg="casiella">casiella</tp:taxon-name-part></tp:taxon-name></italic>, and <italic><tp:taxon-name><tp:taxon-name-part taxon-name-part-type="genus" reg="Adelphomyia">A.</tp:taxon-name-part><tp:taxon-name-part taxon-name-part-type="species" reg="satsumicola">satsumicola</tp:taxon-name-part></tp:taxon-name></italic>, but slightly arched in <italic><tp:taxon-name><tp:taxon-name-part taxon-name-part-type="genus" reg="Adelphomyia">A.</tp:taxon-name-part><tp:taxon-name-part taxon-name-part-type="species" reg="jejuana">jejuana</tp:taxon-name-part></tp:taxon-name></italic> Podenas, sp. nov. Paramere of <italic><tp:taxon-name><tp:taxon-name-part taxon-name-part-type="genus" reg="Adelphomyia">A.</tp:taxon-name-part><tp:taxon-name-part taxon-name-part-type="species" reg="jejuana">jejuana</tp:taxon-name-part></tp:taxon-name></italic> Podenas, sp. nov. is similar to that of <italic><tp:taxon-name><tp:taxon-name-part taxon-name-part-type="genus" reg="Adelphomyia">A.</tp:taxon-name-part><tp:taxon-name-part taxon-name-part-type="species" reg="flavella">flavella</tp:taxon-name-part></tp:taxon-name></italic>.</p><sec sec-type="﻿Other examined material from Palaearctic" id="SECID0EJ5AI"><title>﻿Other examined material from Palaearctic</title><p><italic><tp:taxon-name><tp:taxon-name-part taxon-name-part-type="genus" reg="Adelphomyia">Adelphomyia</tp:taxon-name-part><tp:taxon-name-part taxon-name-part-type="species" reg="acicularis">acicularis</tp:taxon-name-part><tp:taxon-name-part taxon-name-part-type="subspecies" reg="acicularis">acicularis</tp:taxon-name-part></tp:taxon-name></italic> (Alexander, 1954) (Figs <xref ref-type="fig" rid="F1">1–3</xref>). <bold>Japan • Holotype</bold> ♂; as <tp:taxon-name><tp:taxon-name-part taxon-name-part-type="genus" reg="Limnophilla">Limnophilla</tp:taxon-name-part> (<tp:taxon-name-part taxon-name-part-type="subgenus" reg="Adelphomyia">Adelphomyia</tp:taxon-name-part>) <tp:taxon-name-part taxon-name-part-type="species" reg="acicularis">acicularis</tp:taxon-name-part></tp:taxon-name>; wing, leg, and genitalia slide-mounted; Shikoku, Mt. Tsurugi-Awa; 1 June 1950; Issiki-Ito leg.; <named-content xmlns:xlink="http://www.w3.org/1999/xlink" content-type="dwc:institutional_code" xlink:title="National Museum of Natural History, Smithsonian Institution, Washington, DC, USA" xlink:href="http://grbio.org/institution/smithsonian-institution-national-museum-natural-history-0" xlink:type="simple">USNM</named-content>; • <bold>Paratype</bold> ♂; head, wing, leg, and genitalia slide-mounted; Shikoku, Imanoyama, Tosa; alt. 865 m; 12 May 1951; Issiki-Ito leg.; <named-content xmlns:xlink="http://www.w3.org/1999/xlink" content-type="dwc:institutional_code" xlink:title="National Museum of Natural History, Smithsonian Institution, Washington, DC, USA" xlink:href="http://grbio.org/institution/smithsonian-institution-national-museum-natural-history-0" xlink:type="simple">USNM</named-content>.</p><p><italic><tp:taxon-name><tp:taxon-name-part taxon-name-part-type="genus" reg="Adelphomyia">Adelphomyia</tp:taxon-name-part><tp:taxon-name-part taxon-name-part-type="species" reg="biacus">biacus</tp:taxon-name-part></tp:taxon-name></italic> (Alexander, 1954) (Figs <xref ref-type="fig" rid="F3">9–11</xref>). <bold>Japan</bold> as <tp:taxon-name><tp:taxon-name-part taxon-name-part-type="genus" reg="Limnophila">Limnophila</tp:taxon-name-part> (<tp:taxon-name-part taxon-name-part-type="subgenus" reg="Adelphomyia">Adelphomyia</tp:taxon-name-part>) <tp:taxon-name-part taxon-name-part-type="species" reg="biacus">biacus</tp:taxon-name-part></tp:taxon-name>; • <bold>Holotype</bold> ♂; slide–mounted; Shikoku, Mt. Isizuti; June 10, 1950; Issiki-Ito leg.; <named-content xmlns:xlink="http://www.w3.org/1999/xlink" content-type="dwc:institutional_code" xlink:title="National Museum of Natural History, Smithsonian Institution, Washington, DC, USA" xlink:href="http://grbio.org/institution/smithsonian-institution-national-museum-natural-history-0" xlink:type="simple">USNM</named-content>; • <bold>Paratype</bold> ♂; slide-mounted; Shikoku, Omogokei; June 6, 1952; T. Yano leg.; <named-content xmlns:xlink="http://www.w3.org/1999/xlink" content-type="dwc:institutional_code" xlink:title="National Museum of Natural History, Smithsonian Institution, Washington, DC, USA" xlink:href="http://grbio.org/institution/smithsonian-institution-national-museum-natural-history-0" xlink:type="simple">USNM</named-content>.</p><p><italic><tp:taxon-name><tp:taxon-name-part taxon-name-part-type="genus" reg="Adelphomyia">Adelphomyia</tp:taxon-name-part><tp:taxon-name-part taxon-name-part-type="species" reg="breviramus">breviramus</tp:taxon-name-part></tp:taxon-name></italic> (Alexander, 1924) (Figs <xref ref-type="fig" rid="F4">12–14</xref>). <bold>Japan</bold> as <tp:taxon-name><tp:taxon-name-part taxon-name-part-type="genus" reg="Limnophila">Limnophila</tp:taxon-name-part> (<tp:taxon-name-part taxon-name-part-type="subgenus" reg="Lasiomastix">Lasiomastix</tp:taxon-name-part>) <tp:taxon-name-part taxon-name-part-type="species" reg="breviramus">breviramus</tp:taxon-name-part></tp:taxon-name>; • <bold>Holotype</bold> ♂; slide-mounted; Yumoto; alt. 1774 m; 23 July 1923; T. Esaki leg.; <named-content xmlns:xlink="http://www.w3.org/1999/xlink" content-type="dwc:institutional_code" xlink:title="National Museum of Natural History, Smithsonian Institution, Washington, DC, USA" xlink:href="http://grbio.org/institution/smithsonian-institution-national-museum-natural-history-0" xlink:type="simple">USNM</named-content>; • <bold>Metatype</bold> ♂; slide-mounted; Shikoku, Mt. Ishizuchi-Iyo; 9 June 1950; Issiki Ito leg.; <named-content xmlns:xlink="http://www.w3.org/1999/xlink" content-type="dwc:institutional_code" xlink:title="National Museum of Natural History, Smithsonian Institution, Washington, DC, USA" xlink:href="http://grbio.org/institution/smithsonian-institution-national-museum-natural-history-0" xlink:type="simple">USNM</named-content>; as <tp:taxon-name><tp:taxon-name-part taxon-name-part-type="genus" reg="Limnophila">Limnophila</tp:taxon-name-part> (<tp:taxon-name-part taxon-name-part-type="subgenus" reg="Adelphomyia">Adelphomyia</tp:taxon-name-part>) <tp:taxon-name-part taxon-name-part-type="species" reg="brevirama">brevirama</tp:taxon-name-part></tp:taxon-name>; • <bold>Metatype</bold> ♂; slide-mounted; Hida, Ontake; 26 July 1959; T. Mishima leg.; <named-content xmlns:xlink="http://www.w3.org/1999/xlink" content-type="dwc:institutional_code" xlink:title="National Museum of Natural History, Smithsonian Institution, Washington, DC, USA" xlink:href="http://grbio.org/institution/smithsonian-institution-national-museum-natural-history-0" xlink:type="simple">USNM</named-content>.</p><p><italic><tp:taxon-name><tp:taxon-name-part taxon-name-part-type="genus" reg="Adelphomyia">Adelphomyia</tp:taxon-name-part><tp:taxon-name-part taxon-name-part-type="species" reg="caesiella">caesiella</tp:taxon-name-part></tp:taxon-name></italic> (Alexander, 1929) (Figs <xref ref-type="fig" rid="F5">15</xref>, <xref ref-type="fig" rid="F5">16</xref>). <bold>Japan</bold> as <tp:taxon-name><tp:taxon-name-part taxon-name-part-type="genus" reg="Limnophila">Limnophila</tp:taxon-name-part> (<tp:taxon-name-part taxon-name-part-type="subgenus" reg="Tricholimnophila">Tricholimnophila</tp:taxon-name-part>) <tp:taxon-name-part taxon-name-part-type="species" reg="caesiella">caesiella</tp:taxon-name-part></tp:taxon-name>; • <bold>Metatype</bold> ♂; slide-mounted; Kiushiu, Mt. Kirishima; alt. 762 m; 3 May 1929; S. Issiki leg.; <named-content xmlns:xlink="http://www.w3.org/1999/xlink" content-type="dwc:institutional_code" xlink:title="National Museum of Natural History, Smithsonian Institution, Washington, DC, USA" xlink:href="http://grbio.org/institution/smithsonian-institution-national-museum-natural-history-0" xlink:type="simple">USNM</named-content>.</p><p><italic><tp:taxon-name><tp:taxon-name-part taxon-name-part-type="genus" reg="Adelphomyia">Adelphomyia</tp:taxon-name-part><tp:taxon-name-part taxon-name-part-type="species" reg="pilifer">pilifer</tp:taxon-name-part></tp:taxon-name></italic> (Alexander, 1919) (Figs <xref ref-type="fig" rid="F8">24–26</xref>). <bold>Japan • Paratopotype</bold> ♂; as <tp:taxon-name><tp:taxon-name-part taxon-name-part-type="genus" reg="Limnophila">Limnophila</tp:taxon-name-part> (<tp:taxon-name-part taxon-name-part-type="subgenus" reg="Lasiomastix">Lasiomastix</tp:taxon-name-part>) <tp:taxon-name-part taxon-name-part-type="species" reg="pilifer">pilifer</tp:taxon-name-part></tp:taxon-name>; slide-mounted wing and genitalia; Tokyo, Meguro; 9 April 1919; R. Takahashi leg.; <named-content xmlns:xlink="http://www.w3.org/1999/xlink" content-type="dwc:institutional_code" xlink:title="National Museum of Natural History, Smithsonian Institution, Washington, DC, USA" xlink:href="http://grbio.org/institution/smithsonian-institution-national-museum-natural-history-0" xlink:type="simple">USNM</named-content> • 1 ♂; pinned; Hokkaido, near Sapporo, Maruyama; 31 May 1953; S. Kuwayama leg.; <named-content xmlns:xlink="http://www.w3.org/1999/xlink" content-type="dwc:institutional_code" xlink:title="National Museum of Natural History, Smithsonian Institution, Washington, DC, USA" xlink:href="http://grbio.org/institution/smithsonian-institution-national-museum-natural-history-0" xlink:type="simple">USNM</named-content> • 2 ♂, 1 specimen with broken abdomen; pinned; Hokkaido, Prov. Ishikari, Nopporo; 18 June 1953; Y. Nishio leg.; <named-content xmlns:xlink="http://www.w3.org/1999/xlink" content-type="dwc:institutional_code" xlink:title="National Museum of Natural History, Smithsonian Institution, Washington, DC, USA" xlink:href="http://grbio.org/institution/smithsonian-institution-national-museum-natural-history-0" xlink:type="simple">USNM</named-content>.</p><p><italic><tp:taxon-name><tp:taxon-name-part taxon-name-part-type="genus" reg="Adelphomyia">Adelphomyia</tp:taxon-name-part><tp:taxon-name-part taxon-name-part-type="species" reg="prionolaboides">prionolaboides</tp:taxon-name-part></tp:taxon-name></italic> (Alexander, 1934) (Figs <xref ref-type="fig" rid="F9">27</xref>, <xref ref-type="fig" rid="F9">28</xref>). <bold>Japan</bold> as <tp:taxon-name><tp:taxon-name-part taxon-name-part-type="genus" reg="Limnophila">Limnophila</tp:taxon-name-part> (<tp:taxon-name-part taxon-name-part-type="subgenus" reg="Adelphomyia">Adelphomyia</tp:taxon-name-part>) <tp:taxon-name-part taxon-name-part-type="species" reg="prionolaboides">prionolaboides</tp:taxon-name-part></tp:taxon-name>; • <bold>Metatype</bold> ♂; slide-mounted; Mino, Sakauchi; 4 May 1958; T. Mishima leg.; <named-content xmlns:xlink="http://www.w3.org/1999/xlink" content-type="dwc:institutional_code" xlink:title="National Museum of Natural History, Smithsonian Institution, Washington, DC, USA" xlink:href="http://grbio.org/institution/smithsonian-institution-national-museum-natural-history-0" xlink:type="simple">USNM</named-content>.</p><p><italic><tp:taxon-name><tp:taxon-name-part taxon-name-part-type="genus" reg="Adelphomyia">Adelphomyia</tp:taxon-name-part><tp:taxon-name-part taxon-name-part-type="species" reg="saitamae">saitamae</tp:taxon-name-part></tp:taxon-name></italic> (Alexander, 1920) (Figs <xref ref-type="fig" rid="F11">34</xref>, <xref ref-type="fig" rid="F11">35</xref>). <bold>Japan</bold> as <italic><tp:taxon-name><tp:taxon-name-part taxon-name-part-type="genus" reg="Limnophila">Limnophila</tp:taxon-name-part><tp:taxon-name-part taxon-name-part-type="species" reg="saitamae">saitamae</tp:taxon-name-part></tp:taxon-name></italic>; • <bold>Metatype</bold> ♂; slide-mounted; Honshu, Tyuzenzi; 22 June 1932; S. Issiki leg.; <named-content xmlns:xlink="http://www.w3.org/1999/xlink" content-type="dwc:institutional_code" xlink:title="National Museum of Natural History, Smithsonian Institution, Washington, DC, USA" xlink:href="http://grbio.org/institution/smithsonian-institution-national-museum-natural-history-0" xlink:type="simple">USNM</named-content>.</p><p><italic><tp:taxon-name><tp:taxon-name-part taxon-name-part-type="genus" reg="Adelphomyia">Adelphomyia</tp:taxon-name-part><tp:taxon-name-part taxon-name-part-type="species" reg="satsumicola">satsumicola</tp:taxon-name-part></tp:taxon-name></italic> (Alexander, 1930) (Figs <xref ref-type="fig" rid="F12">36</xref>, <xref ref-type="fig" rid="F12">37</xref>). <bold>Japan</bold> as <tp:taxon-name><tp:taxon-name-part taxon-name-part-type="genus" reg="Limnophila">Limnophila</tp:taxon-name-part> (<tp:taxon-name-part taxon-name-part-type="subgenus" reg="Tricholimnophila">Tricholimnophila</tp:taxon-name-part>) <tp:taxon-name-part taxon-name-part-type="species" reg="satsumicola">satsumicola</tp:taxon-name-part></tp:taxon-name>; • <bold>Holotype</bold> ♂; slide-mounted; Shiroyama hill, city-oz Kagoshima; 27 April 1929; S. Issiki leg.; <named-content xmlns:xlink="http://www.w3.org/1999/xlink" content-type="dwc:institutional_code" xlink:title="National Museum of Natural History, Smithsonian Institution, Washington, DC, USA" xlink:href="http://grbio.org/institution/smithsonian-institution-national-museum-natural-history-0" xlink:type="simple">USNM</named-content>; • <bold>Paratype</bold> ♂; slide-mounted, Shiroyama hill, Kagoshima city; 27 April 1929; S. Issiki leg.; <named-content xmlns:xlink="http://www.w3.org/1999/xlink" content-type="dwc:institutional_code" xlink:title="National Museum of Natural History, Smithsonian Institution, Washington, DC, USA" xlink:href="http://grbio.org/institution/smithsonian-institution-national-museum-natural-history-0" xlink:type="simple">USNM</named-content>.</p><p><italic><tp:taxon-name><tp:taxon-name-part taxon-name-part-type="genus" reg="Adelphomyia">Adelphomyia</tp:taxon-name-part><tp:taxon-name-part taxon-name-part-type="species" reg="simplicistyla">simplicistyla</tp:taxon-name-part></tp:taxon-name></italic> (Alexander, 1940b) (Figs <xref ref-type="fig" rid="F13">38</xref>, <xref ref-type="fig" rid="F13">39</xref>). <bold>China</bold> as <italic><tp:taxon-name><tp:taxon-name-part taxon-name-part-type="genus" reg="Limnophila">Limnophila</tp:taxon-name-part><tp:taxon-name-part taxon-name-part-type="species" reg="simplicistyla">simplicistyla</tp:taxon-name-part></tp:taxon-name></italic>; • <bold>Holotype</bold> ♂; slide-mounted; Szechwan [Sichuan], Omei, Nwa Ien Ting Temple; alt. 1981 m; 15 June 1938; Tsen leg.; <named-content xmlns:xlink="http://www.w3.org/1999/xlink" content-type="dwc:institutional_code" xlink:title="National Museum of Natural History, Smithsonian Institution, Washington, DC, USA" xlink:href="http://grbio.org/institution/smithsonian-institution-national-museum-natural-history-0" xlink:type="simple">USNM</named-content>.</p></sec></tp:treatment-sec><tp:treatment-sec><!--Section generated to contain objects referenced in tp:taxon-treatment.--><fig id="F1" position="float" orientation="portrait"><object-id xmlns:xlink="http://www.w3.org/1999/xlink" content-type="doi" xlink:type="simple">10.3897/zookeys.1217.115627.figures1-3</object-id><object-id xmlns:xlink="http://www.w3.org/1999/xlink" content-type="arpha" xlink:type="simple">CA0135DC-3679-5226-8E5E-57C7B64B693B</object-id><label>Figures 1–3.</label><caption><p><italic><tp:taxon-name><tp:taxon-name-part taxon-name-part-type="genus" reg="Adelphomyia">Adelphomyia</tp:taxon-name-part><tp:taxon-name-part taxon-name-part-type="species" reg="acicularis">acicularis</tp:taxon-name-part><tp:taxon-name-part taxon-name-part-type="subspecies" reg="acicularis">acicularis</tp:taxon-name-part></tp:taxon-name></italic> (Alexander, 1954), male <bold>1</bold> wing, paratype <bold>2</bold> fragment of antennal flagellum, paratype <bold>3</bold> genitalia, dorsal view, holotype. Abbreviations: <italic>A<sub>1</sub></italic> – first branch of anal vein; aed – aedeagus; an lb – anal lobe; <italic>arc</italic> – arculus; <italic>bm</italic> – basal medial cell; <italic>C</italic> – costal vein; <italic>CuA</italic> – anterior branch of cubital vein; <italic>CuP</italic> – posterior branch of cubital vein; <italic>dm</italic> – discal medial cell; ep – epandrium (ninth tergite); gonx – gonocoxite; <italic>h</italic> – humeral vein; i gonst – inner gonostylus; <italic>M</italic> – medial vein, or media; <italic>M<sub>1</sub></italic> – first branch of media; <italic>M<sub>2</sub></italic> – second branch of media; <italic>M<sub>3</sub></italic> – third branch of media; <italic>M<sub>4</sub></italic> – fourth branch of media; <italic>m-cu</italic> – medial-cubital cross-vein; <italic>m-m</italic> – medial cross-vein; o gonst – outer gonostylus; <italic>R</italic> – radius, or radial vein; <italic>R<sub>1</sub></italic> – anterior branch of radius; <italic>R<sub>2</sub></italic> – second branch of radius; <italic>R<sub>2+3+4</sub></italic> – stem of radial branches <italic>R<sub>2</sub></italic>, <italic>R<sub>3</sub></italic> and <italic>R<sub>4</sub></italic>; <italic>R<sub>3</sub></italic> – lower branch of second branch of radius; <italic>R<sub>4</sub></italic> – upper branch of third branch of radius; <italic>R<sub>5</sub></italic> – lower branch of third branch of radius; <italic>r-m</italic> – radio-medial cross-vein; <italic>Rs</italic> – radial sector; <italic>Sc</italic> – subcostal vein; <italic>sc-r</italic> – subcostal-radial cross-vein.</p></caption><graphic xmlns:xlink="http://www.w3.org/1999/xlink" xlink:href="zookeys-1217-047_article-115627__-g001.jpg" position="float" orientation="portrait" xlink:type="simple" id="oo_1164267.jpg"><uri content-type="original_file" xlink:type="simple">https://binary.pensoft.net/fig/1164267</uri></graphic></fig><fig id="F3" position="float" orientation="portrait"><object-id xmlns:xlink="http://www.w3.org/1999/xlink" content-type="doi" xlink:type="simple">10.3897/zookeys.1217.115627.figures9-11</object-id><object-id xmlns:xlink="http://www.w3.org/1999/xlink" content-type="arpha" xlink:type="simple">90DD900E-AE84-5EE1-810A-51A6BE36DB24</object-id><label>Figures 9–11.</label><caption><p><italic><tp:taxon-name><tp:taxon-name-part taxon-name-part-type="genus" reg="Adelphomyia">Adelphomyia</tp:taxon-name-part><tp:taxon-name-part taxon-name-part-type="species" reg="biacus">biacus</tp:taxon-name-part></tp:taxon-name></italic> (Alexander, 1954), male, holotype <bold>9</bold> wing <bold>10</bold> antenna <bold>11</bold> genitalia, dorsal view.</p></caption><graphic xmlns:xlink="http://www.w3.org/1999/xlink" xlink:href="zookeys-1217-047_article-115627__-g003.jpg" position="float" orientation="portrait" xlink:type="simple" id="oo_1164269.jpg"><uri content-type="original_file" xlink:type="simple">https://binary.pensoft.net/fig/1164269</uri></graphic></fig><fig id="F4" position="float" orientation="portrait"><object-id xmlns:xlink="http://www.w3.org/1999/xlink" content-type="doi" xlink:type="simple">10.3897/zookeys.1217.115627.figures12-14</object-id><object-id xmlns:xlink="http://www.w3.org/1999/xlink" content-type="arpha" xlink:type="simple">E0B5719E-8BC8-5162-9CD4-4AEEEDB749DF</object-id><label>Figures 12–14.</label><caption><p><italic><tp:taxon-name><tp:taxon-name-part taxon-name-part-type="genus" reg="Adelphomyia">Adelphomyia</tp:taxon-name-part><tp:taxon-name-part taxon-name-part-type="species" reg="breviramus">breviramus</tp:taxon-name-part></tp:taxon-name></italic> (Alexander, 1924), male <bold>12</bold> wing, holotype <bold>13</bold> head, dorsal view <bold>14</bold> genitalia, dorsal view, holotype.</p></caption><graphic xmlns:xlink="http://www.w3.org/1999/xlink" xlink:href="zookeys-1217-047_article-115627__-g004.jpg" position="float" orientation="portrait" xlink:type="simple" id="oo_1164270.jpg"><uri content-type="original_file" xlink:type="simple">https://binary.pensoft.net/fig/1164270</uri></graphic></fig><fig id="F5" position="float" orientation="portrait"><object-id xmlns:xlink="http://www.w3.org/1999/xlink" content-type="doi" xlink:type="simple">10.3897/zookeys.1217.115627.figures15-16</object-id><object-id xmlns:xlink="http://www.w3.org/1999/xlink" content-type="arpha" xlink:type="simple">60F18BED-E438-5F33-B7DF-91B27226155E</object-id><label>Figures 15, 16.</label><caption><p><italic><tp:taxon-name><tp:taxon-name-part taxon-name-part-type="genus" reg="Adelphomyia">Adelphomyia</tp:taxon-name-part><tp:taxon-name-part taxon-name-part-type="species" reg="caesiella">caesiella</tp:taxon-name-part></tp:taxon-name></italic> (Alexander, 1929), male <bold>15</bold> wing <bold>16</bold> genitalia, dorsal view.</p></caption><graphic xmlns:xlink="http://www.w3.org/1999/xlink" xlink:href="zookeys-1217-047_article-115627__-g005.jpg" position="float" orientation="portrait" xlink:type="simple" id="oo_1164271.jpg"><uri content-type="original_file" xlink:type="simple">https://binary.pensoft.net/fig/1164271</uri></graphic></fig><fig id="F8" position="float" orientation="portrait"><object-id xmlns:xlink="http://www.w3.org/1999/xlink" content-type="doi" xlink:type="simple">10.3897/zookeys.1217.115627.figures24-26</object-id><object-id xmlns:xlink="http://www.w3.org/1999/xlink" content-type="arpha" xlink:type="simple">0D261118-D3AB-5CDE-B97C-9572119879F8</object-id><label>Figures 24–26.</label><caption><p><italic><tp:taxon-name><tp:taxon-name-part taxon-name-part-type="genus" reg="Adelphomyia">Adelphomyia</tp:taxon-name-part><tp:taxon-name-part taxon-name-part-type="species" reg="pilifer">pilifer</tp:taxon-name-part></tp:taxon-name></italic> (Alexander, 1919), male <bold>24</bold> wing, paratype <bold>25</bold> general view <bold>26</bold> genitalia, dorsal view, paratype.</p></caption><graphic xmlns:xlink="http://www.w3.org/1999/xlink" xlink:href="zookeys-1217-047_article-115627__-g008.jpg" position="float" orientation="portrait" xlink:type="simple" id="oo_1164274.jpg"><uri content-type="original_file" xlink:type="simple">https://binary.pensoft.net/fig/1164274</uri></graphic></fig><fig id="F9" position="float" orientation="portrait"><object-id xmlns:xlink="http://www.w3.org/1999/xlink" content-type="doi" xlink:type="simple">10.3897/zookeys.1217.115627.figures27-28</object-id><object-id xmlns:xlink="http://www.w3.org/1999/xlink" content-type="arpha" xlink:type="simple">DDD03681-0445-5D11-A464-D0386AA0F79F</object-id><label>Figures 27, 28.</label><caption><p><italic><tp:taxon-name><tp:taxon-name-part taxon-name-part-type="genus" reg="Adelphomyia">Adelphomyia</tp:taxon-name-part><tp:taxon-name-part taxon-name-part-type="species" reg="prionolaboides">prionolaboides</tp:taxon-name-part></tp:taxon-name></italic> (Alexander, 1934), male <bold>27</bold> wing <bold>28</bold> genitalia, dorsal view. Abbreviation: interb – interbases.</p></caption><graphic xmlns:xlink="http://www.w3.org/1999/xlink" xlink:href="zookeys-1217-047_article-115627__-g009.jpg" position="float" orientation="portrait" xlink:type="simple" id="oo_1164275.jpg"><uri content-type="original_file" xlink:type="simple">https://binary.pensoft.net/fig/1164275</uri></graphic></fig><fig id="F11" position="float" orientation="portrait"><object-id xmlns:xlink="http://www.w3.org/1999/xlink" content-type="doi" xlink:type="simple">10.3897/zookeys.1217.115627.figures34-35</object-id><object-id xmlns:xlink="http://www.w3.org/1999/xlink" content-type="arpha" xlink:type="simple">B764BB92-8EA9-5A6A-BBD9-51C0F6D6AF91</object-id><label>Figures 34, 35.</label><caption><p><italic><tp:taxon-name><tp:taxon-name-part taxon-name-part-type="genus" reg="Adelphomyia">Adelphomyia</tp:taxon-name-part><tp:taxon-name-part taxon-name-part-type="species" reg="saitamae">saitamae</tp:taxon-name-part></tp:taxon-name></italic> (Alexander, 1920), male <bold>34</bold> wing <bold>35</bold> genitalia, dorsal view.</p></caption><graphic xmlns:xlink="http://www.w3.org/1999/xlink" xlink:href="zookeys-1217-047_article-115627__-g011.jpg" position="float" orientation="portrait" xlink:type="simple" id="oo_1164277.jpg"><uri content-type="original_file" xlink:type="simple">https://binary.pensoft.net/fig/1164277</uri></graphic></fig></tp:treatment-sec></tp:taxon-treatment>
